# Supplementary material for: Correlation between bioluminescent blinks and swimming behavior in the splitfin flashlight fish Anomalops katoptron
Source: BMC Ecol Evol. 2024 Jul 10;24:97. doi: 10.1186/s12862-024-02283-6 (PMC11234731; doi:10.1186/s12862-024-02283-6)
Supplement: Supplementary file 3 — Supplementary Material 3 [file 12862_2024_2283_MOESM3_ESM.xlsx]

## Sheet: Individual Tracking+Blink 
AK1 X	AK1 Y	AK1 Z	Distance AK1	Angular AK1	Blink AK1	AK2 X	AK2 Y	AK2 Z	Distance AK2	Angular AK2	Blink AK2	AK3 X	AK3 Y	AK3 Z	Distance AK3	Angular AK3	Blink AK3	AK4 X	AK4 Y	AK4 Z	Distance AK4	Angular AK4	Blink AK4	AK5 X	AK5 Y	AK5 Z	Distance AK5	Angular AK5	Blink AK5	AK6 X	AK6 Y	AK6 Z	Distance AK6	Angular AK6	Blink AK6	AK7 X	AK7 Y	AK7 Z	Distance AK7	Angular AK7	Blink AK7	AK8 X	AK8 Y	AK8 Z	Distance AK8	Angular AK8	Blink AK8	AK9 X	AK9 Y
28.5654	-247.424	932.061			1	44.8319	-209.659	890.312			1	150.666	-269.865	1323.21			1	291.099	-221.76	1225.17			0	232.664	-232.616	869.008			0	-11.0062	-117.163	844.138			1	-63.1051	-0.84264	865.278			1	140.506	-14.1772	960.047			1	210.537	-15.072
28.2244	-247.549	933.923	0.0474405	142.835	1	49.5261	-208.061	891.115	0.125584	14.6431	1	150.922	-270.394	1325.3	0.0543248	9.35013	1	291.168	-222.062	1225.22	0.00783468	79.0508	1	232.536	-232.555	868.38	0.0160979	32.2208	0	-10.9987	-118.426	846.673	0.0708262	21.515	1	-63.1173	-0.220302	865.274	0.0155617	117.037	1	140.821	-13.842	962.238	0.0559777	98.441	1	213.435	-16.0668
37.4324	-246.582	925.525	0.312504	49.3786	1	50.7917	-207.965	891.253	0.0319182	79.4928	1	151.115	-270.569	1327.33	0.0512858	14.8091	0	292.106	-221.987	1225.59	0.0252756	39.466	1	229.408	-234.247	863.881	0.14336	11.912	1	-11.0336	-120.252	848.318	0.0614369	36.5816	1	-72.2433	-5.69748	870.173	0.292923	58.2706	1	140.826	-14.5339	962.239	0.0172973	137.458	1	213.435	-16.0668
52.6333	-249.139	926.9	0.386895	7.3786	1	53.3252	-211.658	884.394	0.204784	76.9584	1	152.352	-270.127	1331.68	0.113407	79.7851	0	297.877	-216.292	1227.27	0.207038	18.564	1	223.911	-235.578	853.961	0.285479	22.5231	1	-12.3076	-121.197	851.391	0.0864589	16.8077	1	-71.8385	-7.91192	872.867	0.0877706	57.7849	1	137.903	-9.22309	966.171	0.180635	56.4261	0	219.65	-13.5031
63.848	-249.782	927.132	0.280887	24.5828	1	55.6749	-211.385	884.477	0.0591746	5.14998	1	145.784	-268.229	1334.74	0.187331	10.3284	1	300.546	-214.994	1227.75	0.0751645	17.8132	1	220.587	-234.465	850.14	0.129633	23.2234	1	-18.0072	-122.583	858.688	0.234048	45.4465	1	-75.0758	-10.6269	874.2	0.110756	27.9008	1	144.473	-3.1852	977.789	0.366236	5.85295	0	222.642	-11.9387
74.0255	-247.216	924.048	0.27349	14.573	1	62.0293	-210.586	885.278	0.161358	60.329	1	130.635	-266.636	1343.25	0.436159	8.48022	1	307.444	-208.537	1230.3	0.244686	22.4626	1	217.894	-234.54	843.343	0.182791	17.1705	1	-17.6249	-124.754	862.676	0.113924	59.1972	1	-77.9308	-13.348	878.177	0.140026	39.1536	0	151.02	1.0984	988.626	0.334154	7.39962	0	213.127	-10.0091
84.0441	-244.064	923.651	0.262755	99.753	0	64.4647	-209.705	881.938	0.105662	24.094	1	113.316	-267.221	1351.15	0.476114	7.52177	1	308.592	-206.449	1231.69	0.0689365	25.6343	1	216.182	-233.764	840.569	0.0837731	10.1734	1	-22.7068	-126.213	866.034	0.156579	74.0474	1	-78.9858	-13.9519	890.156	0.301008	33.5685	0	155.371	4.37211	998.569	0.283406	20.6722	0	210.462	-8.42638
79.2155	-242.565	954.681	0.785971	9.72534	0	67.7611	-208.707	867.839	0.362843	34.2726	0	107.624	-268.217	1353.57	0.156629	63.4897	1	311.364	-201.906	1232.13	0.133509	15.5361	1	213.747	-233.343	837.562	0.0972954	21.9959	1	-19.3143	-124.426	878.758	0.332243	23.1207	0	-76.3373	-16.974	896.59	0.189648	10.6815	0	156.31	8.36666	1004.81	0.186779	25.6338	0	209.305	-8.47538
79.1328	-243.915	1005.78	1.27804	25.398	0	98.6143	-198.022	838.426	1.09864	10.3665	0	104.899	-263.091	1357.14	0.170403	25.3534	1	313.428	-197.68	1233.78	0.124613	12.0944	1	211.646	-232.076	830.74	0.18126	58.4453	1	-14.0345	-122.53	885.533	0.219904	41.0615	0	-74.0607	-21.5278	908.175	0.316354	4.52562	0	158.666	9.47173	1010.45	0.155277	9.62118	1	207.142	-8.27014
69.2355	-241.117	1027.81	0.607617	47.6921	0	116.45	-190.508	813.596	0.787057	30.2717	0	103.256	-261.9	1357.94	0.0544891	63.9828	1	315.665	-194.902	1235.1	0.0950186	4.9495	1	206.048	-232.809	829.05	0.147332	37.7897	1	-14.2098	-122.449	891.113	0.139579	59.3425	0	-72.4865	-26.1289	921.38	0.351806	2.39132	0	160.338	11.3602	1016.73	0.169051	1.87475	1	201.6	-7.3098
49.6692	-237.02	1034.05	0.523579	26.7676	0	128.991	-180.642	806.441	0.437164	18.549	1	103.36	-261.145	1362.08	0.105416	15.2847	1	318.223	-191.257	1237.05	0.121559	56.3529	1	203.165	-233.184	824.983	0.124986	65.8564	0	-5.68515	-120.985	896.581	0.255822	18.9839	0	-71.8354	-29.1278	930.093	0.230947	6.51416	0	162.402	13.6051	1025.08	0.22224	7.65587	1	199.333	-7.33945
18.7287	-240.633	1032.82	0.779372	22.3923	0	140.698	-174.01	794.647	0.447315	23.8388	1	103.449	-261.266	1363.52	0.0361682	60.5522	1	318.319	-183.362	1233.91	0.212436	25.5156	0	188.304	-230.73	827.603	0.382218	7.53125	0	2.83258	-118.954	907.429	0.348539	29.7507	0	-71.2286	-33.7001	939.69	0.266204	8.99132	1	165.072	16.5731	1032.67	0.214564	7.87502	1	198.018	-6.7199
5.66059	-246.235	1028.29	0.37306	24.6601	0	159.312	-169.068	787.299	0.515327	5.42922	1	99.9586	-259.218	1366.35	0.123455	12.3519	1	319.75	-177.35	1233.97	0.154508	1.76412	0	180.97	-228.575	829.366	0.196112	8.14052	0	4.82652	-119.515	918.134	0.272576	73.9187	0	-70.3434	-37.7573	945.767	0.184004	10.8043	1	167.265	19.1854	1037.45	0.146742	13.2994	1	195.938	-6.71467
-6.00188	-250.631	1016.98	0.42086	6.64281	0	172.543	-166.668	783.03	0.352701	20.8098	0	94.4206	-257.538	1369.72	0.167358	83.1472	1	320.899	-172.679	1233.88	0.120284	6.69041	0	170.665	-226.71	830.745	0.264071	18.0964	1	8.90412	-118.053	918.683	0.109163	71.0642	0	-70.2996	-41.8994	954.573	0.243283	4.04132	1	169.431	20.2982	1041.57	0.119662	26.745	1	193.373	-7.38682
-12.4638	-254.29	1010.41	0.247827	24.2471	1	184.709	-164.999	783.686	0.307428	8.85015	0	89.0055	-254.161	1361.57	0.258651	8.62092	0	323.246	-165.52	1233.06	0.189448	19.9221	0	163.836	-227.298	830.458	0.171513	2.41133	1	10.3133	-118.364	924.493	0.149671	2.41046	0	-70.869	-45.5367	962.401	0.216262	5.73836	1	176.165	22.7978	1046.25	0.214244	20.9002	1	193.087	-9.41284
-18.4699	-258.542	994.252	0.443884	48.2629	1	201.129	-162.067	787.111	0.425703	6.67279	1	85.8824	-251.084	1356.57	0.166411	80.943	0	323.235	-156.586	1233.36	0.223467	76.6696	0	154.602	-227.795	830.322	0.231192	6.1381	1	12.4706	-119.246	934.393	0.254272	43.7323	1	-70.6676	-48.4836	969.451	0.1911	31.5327	0	179.994	23.1693	1050.98	0.152553	10.6289	1	174.252	-12.0409
-28.3626	-260.552	990.607	0.268319	16.4989	1	212.76	-161.367	789.241	0.29612	41.9277	1	83.0466	-251.462	1357.47	0.0750371	14.3213	0	318.728	-151.871	1216.54	0.450925	23.7074	0	142.122	-228.564	828.794	0.314925	14.149	1	19.2652	-119.581	938.969	0.204961	21.302	1	-66.2087	-53.9923	975.837	0.238496	27.0507	0	183.775	24.6761	1055.63	0.154441	92.7997	1	169.306	-15.8374
-37.7723	-262.449	990.044	0.240388	1.51582	1	221.475	-164.796	799.132	0.340548	10.3213	1	65.064	-249.697	1361.04	0.460429	2.20453	0	318.951	-149.469	1212.7	0.113348	28.5546	0	135.233	-228.736	829.643	0.173573	20.4361	1	21.3877	-118.944	941.578	0.0855814	33.9127	1	-65.8446	-56.8522	981.103	0.150076	11.0293	0	176.248	26.4178	1060.59	0.229568	13.8594	0	165.394	-17.7543
-43.4817	-263.716	989.807	0.146325	145.282	0	225.805	-166.372	806.184	0.210604	24.5903	1	53.5049	-248.598	1363.79	0.298348	11.9431	0	317.943	-148.841	1207.4	0.135786	18.3537	1	127.727	-229.842	828.002	0.194077	7.25556	1	22.1454	-119.19	947.152	0.140746	22.3814	1	-66.1509	-58.4246	985.361	0.113735	33.367	0	167.575	26.4757	1068.49	0.293267	30.5421	0	155.997	-19.7217
-38.7997	-264.748	987.828	0.129672	63.3828	0	232.394	-167.517	810.57	0.199939	5.81514	1	44.6808	-247.461	1364.04	0.222509	22.3672	0	315.084	-147.92	1202.28	0.148549	11.9256	1	122.042	-231.45	826.7	0.151235	29.8947	1	24.8782	-119.995	951.986	0.140273	25.653	1	-62.3927	-58.9533	993.239	0.218617	29.0367	0	165.916	25.1971	1072.75	0.118687	16.9258	0	148.796	-22.2168
-36.2248	-262.192	962.244	0.646003	30.6052	0	239.216	-168.402	816.085	0.220418	3.22156	1	37.8399	-246.653	1361.42	0.184211	26.4427	0	311.27	-147.941	1197.2	0.158838	3.31784	1	118.398	-232.196	827.849	0.0973378	2.85107	1	29.8543	-118.969	956.354	0.16752	21.7453	1	-62.9729	-60.0016	1002.71	0.238644	28.814	0	163.61	25.0667	1082.65	0.25402	41.0761	0	143.981	-23.5737
-24.6199	-263.323	945.714	0.505715	6.75018	0	243.956	-169.022	820.38	0.160659	26.9722	1	19.959	-251.322	1359.99	0.463388	58.4889	1	307.271	-147.643	1191.46	0.174998	3.94745	1	113.164	-233.548	829.584	0.141941	63.3099	0	32.7314	-118.382	961.98	0.158642	58.0954	0	-62.4119	-61.6222	1005.33	0.0783266	69.0938	0	161.524	24.7604	1084.17	0.0650285	22.8086	0	137.772	-25.13
-16.6821	-264.034	936.845	0.298088	24.0466	0	249.919	-169.599	835.899	0.41588	15.4501	1	18.9263	-251.724	1357.85	0.0604088	55.5929	1	304.426	-147.758	1187.17	0.128765	20.1788	1	111.786	-239.18	844.325	0.396007	5.28179	0	37.6904	-118.628	962.442	0.124665	3.56834	0	-50.2145	-62.6821	1007.36	0.310248	15.8387	0	154.504	25.1808	1095.11	0.325073	16.6195	1	131.148	-27.2233
-12.0776	-263.595	922.944	0.366259	71.304	0	250.425	-169.315	840.235	0.109372	20.0071	0	9.06674	-253.638	1356.5	0.253324	13.9751	1	303.875	-147.679	1184.9	0.0584345	3.60044	1	109.396	-244.278	856.752	0.341078	37.7131	0	45.2648	-119.393	962.876	0.19063	51.255	0	-39.5578	-61.7564	1011.69	0.28852	49.0279	1	150.348	24.575	1098.94	0.142162	54.327	1	122.021	-29.8235
-8.46515	-264.51	922.852	0.0931887	81.674	0	249.024	-169.02	846.128	0.151613	28.3024	0	3.09314	-253.475	1356.36	0.149438	5.62343	1	302.716	-147.222	1180.31	0.118869	51.5301	0	97.3079	-250.37	866.329	0.414552	1.83669	0	52.8427	-122.611	973.597	0.337936	8.23986	0	-36.9334	-61.8703	1019.27	0.200499	59.0413	1	150.899	23.9578	1103.15	0.107305	9.44423	1	118.97	-32.1155
-5.94911	-262.771	906.462	0.416824	64.6859	0	250.484	-169.392	851.888	0.148828	19.1516	0	-7.74201	-254.231	1355.92	0.271754	41.0494	1	295.947	-147.382	1177.2	0.18628	25.1602	0	86.7179	-256.24	874.905	0.370924	27.8405	1	57.3856	-123.495	980.717	0.212298	10.592	0	-32.5556	-62.2386	1020.19	0.112225	55.7363	1	151.282	24.0154	1105.95	0.0706552	47.3863	1	112.444	-34.1384
1.56743	-267.438	902.986	0.237648	35.4528	0	250.078	-171.458	860.773	0.228281	22.8539	1	-12.6124	-253.955	1351.4	0.166303	41.0596	0	286.858	-152.42	1172.57	0.284409	31.3013	0	80.0189	-261.557	891.345	0.463298	15.8095	1	62.6104	-124.269	986.283	0.19184	10.9121	0	-29.7894	-62.7983	1026.98	0.183744	8.77595	1	144.4	24.7593	1114.28	0.270714	34.9435	1	107.539	-33.8608
4.38728	-270.946	903.657	0.113755	78.3229	1	246.359	-172.777	868.584	0.218788	63.491	1	-17.4595	-254.878	1351.08	0.123612	25.9483	0	279.237	-155.906	1173.6	0.211077	16.7332	0	74.2165	-265.718	898.944	0.260673	53.1402	1	69.9851	-126.032	991.844	0.235077	8.67962	0	-25.7111	-64.7705	1043.8	0.435631	56.8937	0	144.051	24.4979	1117.87	0.0904895	43.216	1	102.903	-37.767
8.29235	-271.805	895.374	0.229944	8.93927	1	247.767	-172.821	870.394	0.0573311	22.9425	1	-29.0322	-253.59	1354.41	0.302742	6.23861	0	272.09	-159.422	1172.24	0.201986	36.5302	0	68.0984	-267.291	898.618	0.158138	44.8218	1	76.8633	-128.278	998.876	0.252251	29.4556	1	-21.2456	-64.7199	1045.41	0.118665	26.6103	0	140.423	24.294	1121.05	0.120633	18.6475	1	99.6514	-40.0656
11.6424	-272.196	890.419	0.149855	17.8291	1	249.704	-173.266	877.608	0.187083	12.3286	1	-31.8343	-252.98	1355.37	0.0756304	13.9387	0	267.05	-163.007	1165.99	0.219876	29.723	0	63.8363	-269.748	902.677	0.159455	15.4617	0	83.527	-130.271	1000.71	0.179811	20.9493	1	-3.88864	-71.1224	1046.29	0.463027	9.08478	0	138.355	23.1815	1123.43	0.0835859	20.9189	1	92.5334	-41.6577
15.0117	-271.429	880.05	0.27323	6.74235	1	249.957	-173.83	880.805	0.0813921	8.21099	1	-37.6175	-253.205	1357.11	0.151064	7.06416	0	262.234	-167.452	1164.08	0.17065	22.5398	0	59.4061	-272.64	910.188	0.229679	32.2661	0	89.5849	-132.776	1005.3	0.200163	15.3238	1	10.4302	-75.8388	1044.67	0.379059	9.40058	1	133.084	21.3731	1126.13	0.154791	27.8375	1	85.3344	-42.6416
17.5881	-271.361	874.216	0.15946	34.7687	1	249.46	-175.137	888.277	0.190051	54.9267	0	-45.3965	-252.831	1360.25	0.209958	5.96623	0	254.765	-173.425	1156.48	0.305452	14.6405	0	58.7136	-272.47	919.354	0.229856	33.385	0	94.5034	-134.344	1011.45	0.200604	30.3188	1	23.9104	-80.4371	1040.72	0.369541	12.4614	1	129.581	20.7777	1130.81	0.146909	28.1578	1	78.1428	-44.0052
18.7544	-271.439	873.498	0.0342942	21.263	1	247.112	-176.097	889.635	0.071932	14.5917	0	-54.1107	-252.922	1362.9	0.227725	13.3734	0	250.513	-176.52	1154.14	0.143917	27.0302	0	65.4098	-276.813	933.663	0.409597	17.0563	0	100.444	-135.251	1013.69	0.160383	37.8578	1	37.3662	-84.6508	1039.94	0.353031	32.266	1	125.747	19.7171	1132.66	0.109715	53.6107	1	70.2784	-45.751
23.7048	-271.453	872.574	0.125897	74.978	1	235.481	-180.264	892.659	0.317989	13.2986	0	-63.0019	-252.525	1363.51	0.223023	12.9599	0	248.008	-179.98	1149.58	0.156211	35.1596	0	67.5743	-282.748	948.264	0.397726	11.876	1	103.063	-137.539	1017.54	0.129707	12.2127	1	45.4622	-87.3219	1033.89	0.261442	30.7914	1	120.673	21.3212	1130.94	0.139831	31.0583	0	62.947	-48.0976
24.4657	-271.036	862.851	0.244039	8.29668	1	230.916	-181.851	895.126	0.135644	18.0974	0	-70.9366	-253.027	1365.69	0.206125	61.9076	0	243.358	-184.439	1148.11	0.165159	12.0547	0	68.0365	-284.867	958.715	0.266857	0.655199	1	109.452	-141.201	1023.48	0.236437	16.3646	1	48.7739	-89.9732	1025.37	0.237872	53.1649	1	111.875	21.9404	1132.51	0.223975	45.7496	0	54.994	-49.0812
25.714	-270.371	856.914	0.152583	70.1671	1	221.037	-184.18	896.884	0.25753	38.8879	0	-75.6672	-253.137	1360.7	0.171901	5.62912	0	236.679	-188.753	1145.43	0.20984	24.725	0	68.4655	-286.794	967.709	0.230199	14.6545	1	113.754	-141.961	1028.08	0.158613	14.2936	1	55.8607	-95.6461	1023.71	0.230701	34.0054	1	107.591	22.1625	1138.84	0.191051	33.2258	0	48.4241	-52.0099
45.1932	-266.593	854.459	0.499842	6.53952	0	216.76	-187.281	901.869	0.18158	18.3506	0	-80.3265	-253.267	1356.67	0.154139	56.0341	0	231.505	-193.059	1139.22	0.228975	5.75108	0	66.641	-288.197	976.414	0.225109	13.5443	1	116.617	-143.528	1032.67	0.140769	36.439	0	61.6783	-96.1413	1021.56	0.155608	24.3006	1	98.1327	22.0283	1142.8	0.256442	38.4735	0	42.3824	-54.0877
55.4019	-263.844	852.173	0.270415	52.0694	0	212.125	-189.571	904.473	0.14472	8.7256	0	-90.2781	-255.387	1359.26	0.262513	9.0308	0	227.596	-196.984	1134.79	0.177267	8.37354	0	66.6239	-288.477	984.2	0.194771	62.0417	0	115.922	-145.104	1039.97	0.187663	19.58	0	66.0876	-97.4905	1021.63	0.115293	54.7104	1	92.4448	21.9047	1153.16	0.295448	47.2485	1	37.6293	-56.3423
67.4347	-266.502	860.098	0.366279	5.99138	0	207.59	-192.869	907.243	0.156346	38.928	0	-96.2338	-256.964	1359.88	0.154789	12.4761	0	224.399	-200.786	1129.6	0.179493	24.9616	0	62.5504	-289.278	986.357	0.116962	62.5051	0	111.215	-147.433	1049.86	0.279858	16.9148	0	68.8577	-99.8737	1017.29	0.141801	23.312	1	86.7702	21.6353	1154.58	0.146362	20.0087	1	31.5455	-57.8061
82.3511	-271.8	870.575	0.474564	8.74513	1	206.011	-195.915	913.378	0.175739	74.2354	0	-101.183	-257.546	1361.24	0.129156	6.52316	1	222.4	-203.153	1128.4	0.0831055	27.0056	0	62.6108	-289.665	989.292	0.0740248	4.79858	0	106.191	-153.133	1059.01	0.297321	10.9299	0	72.3789	-101.897	1015.12	0.115082	42.8577	1	81.2554	21.7826	1158.24	0.165624	6.16899	1	25.4091	-59.7866
93.4356	-275.651	881.229	0.396244	11.6781	1	198.627	-197.561	913.017	0.189345	24.5069	0	-113.243	-260.398	1364.33	0.319288	9.1544	1	216.056	-207.586	1120.57	0.275304	45.0897	0	62.7883	-290.083	998.078	0.219933	45.9668	0	101.537	-159.069	1065.25	0.244799	30.415	0	77.8523	-102.598	1000.86	0.38232	94.5299	0	75.7402	21.5676	1162.71	0.177535	19.6466	1	20.0957	-62.4662
102.963	-277.062	887.76	0.29092	21.5293	1	193.667	-199.536	914.968	0.142088	17.2126	0	-121.311	-263.183	1365.34	0.214884	42.7342	1	213.356	-209.454	1120.55	0.0820752	16.5524	0	51.9124	-288.483	1009.31	0.392981	78.0179	0	101.788	-163.964	1070.94	0.187629	19.8245	0	62.3469	-105.164	996.419	0.408292	56.5607	0	65.9155	21.8415	1166.22	0.260872	14.1619	1	15.1708	-63.764
108.555	-278.044	896.064	0.251485	7.92615	1	189.358	-202.707	915.93	0.135892	11.6242	0	-124.076	-263.744	1363.34	0.0864883	13.7094	1	212.298	-210.747	1120.43	0.0418832	19.0849	0	39.1121	-282.02	1000.84	0.416384	56.9688	0	102.5	-167.092	1079.05	0.218253	24.3551	0	60.6614	-105.392	991.08	0.140096	50.8036	1	60.2465	22.0336	1170.01	0.17062	5.74072	1	13.9207	-67.5205
113.518	-278.92	901.605	0.187254	30.5355	1	185.463	-204.484	916.717	0.108831	7.38712	0	-128.452	-265.106	1358.19	0.172474	42.5283	1	209.418	-213.873	1118.62	0.115484	20.3872	0	33.9935	-279.922	1003.57	0.154177	12.1184	0	99.6742	-170.753	1086.37	0.21636	15.3056	1	57.0383	-106.947	989.464	0.106532	19.6288	1	54.5052	22.2131	1173.07	0.16271	4.13068	1	5.99767	-70.9031
124.26	-277.508	905.687	0.289437	77.1219	1	181.126	-206.725	918.236	0.127813	11.7108	0	-133.235	-266.449	1357.68	0.124865	6.45419	1	207.578	-214.799	1118	0.0537628	30.9833	0	22.6344	-278.126	1008.84	0.316299	8.96019	0	95.4158	-176.897	1093.22	0.253503	2.07541	1	48.8732	-109.149	982.196	0.278774	25.2504	1	49.5419	22.3597	1175.28	0.135798	18.4268	1	-0.453356	-76.6334
123.338	-278.011	912.881	0.181748	17.3277	0	177.536	-208.976	920.503	0.120154	5.91831	0	-139.043	-267.446	1357.34	0.147549	17.0958	1	202.33	-218.439	1111.18	0.23367	1.12089	0	15.3257	-276.894	1010.92	0.192469	12.5761	0	88.6952	-185.853	1103.02	0.371998	47.7157	1	45.6939	-112.617	975.793	0.198624	27.7415	1	45.4451	22.1267	1178.96	0.137778	17.5144	1	-9.82321	-81.1128
126.436	-280.119	930.646	0.453899	33.1778	0	174.586	-211.182	922.846	0.109133	34.6005	0	-147.099	-269.352	1359.31	0.212774	21.4685	1	195.451	-223.036	1102.05	0.307887	50.7653	0	9.3853	-274.813	1013.77	0.172705	27.6706	1	90.6812	-189.422	1106.82	0.139441	79.4259	1	45.6746	-112.94	974.308	0.038001	54.4198	1	41.2668	22.6788	1181.08	0.118001	57.5375	0	-9.62987	-82.6006
121.172	-279.546	943.614	0.350191	13.3838	0	167.423	-211.414	925.156	0.188237	20.2614	0	-151.949	-270.708	1358.61	0.127121	12.1802	1	193.048	-224.425	1102.19	0.0694677	37.5083	1	5.51135	-273.541	1018.99	0.165555	52.3865	1	81.9831	-193.519	1110.27	0.25538	64.5977	0	41.8669	-116.888	971.562	0.153367	38.6348	0	32.603	23.6026	1175.89	0.253492	42.0858	0	-19.3844	-86.7486
118.091	-279.158	963.598	0.505586	2.14414	0	164.898	-212.39	925.635	0.0687239	15.2919	0	-156.868	-271.682	1358.91	0.125592	12.0273	0	190.333	-229.82	1100.56	0.156407	16.2109	1	-2.22741	-273.71	1019.28	0.193656	46.569	1	82.4863	-197.101	1117.11	0.19339	70.3374	0	41.4344	-124.7	969.062	0.205322	36.3344	0	31.7435	24.0456	1176	0.0243119	22.9293	0	-22.1997	-89.6854
116.92	-279.299	971.49	0.199508	8.9843	0	159.911	-213.045	927.238	0.131988	2.61433	0	-164.876	-272.633	1361.02	0.20836	0.00446488	0	188.004	-232.582	1100.2	0.0907664	51.7023	1	-8.12069	-275.58	1025.8	0.224631	2.74015	1	71.3357	-201.817	1120.22	0.312484	58.0829	0	35.1308	-131.794	965.028	0.257794	14.7389	1	19.88	25.1351	1175.91	0.297844	32.1028	0	-24.4462	-91.9064
116.959	-279.93	981.902	0.260775	2.74791	1	154.706	-213.682	928.653	0.135778	7.66831	0	-169.893	-273.229	1362.34	0.130561	15.3767	0	187.232	-233.814	1097.96	0.0667566	39.0643	1	-8.87255	-275.763	1026.61	0.0279256	46.1585	0	65.4698	-203.04	1114.67	0.204088	46.7073	0	24.4696	-141.995	962.698	0.373454	22.6793	1	15.6529	25.9657	1173.22	0.127046	19.412	0	-27.5583	-95.9412
117.612	-280.505	995.486	0.340286	33.0543	1	151.495	-214.04	929.077	0.0814585	79.6999	0	-176.775	-272.136	1364.46	0.182101	15.354	0	183.709	-235.546	1096.11	0.108471	88.0464	1	-20.7824	-272.868	1028	0.308373	24.116	0	56.5993	-205.816	1115.27	0.232838	6.91429	0	19.7077	-152.015	958.804	0.293938	15.8252	1	6.36922	27.7689	1171.1	0.242285	23.6795	0	-33.9913	-100.598
112.03	-282.485	1005.29	0.286443	10.0221	1	151.488	-214.434	929.671	0.0178336	50.841	0	-191.934	-273.93	1368.44	0.394378	4.32692	1	181.064	-237.709	1102.59	0.183151	61.7481	0	-26.6479	-273.873	1028.03	0.148776	4.73639	0	49.9022	-208.784	1115.44	0.18319	10.1659	1	12.7348	-160.707	956.816	0.282987	30.9035	1	-0.322038	28.62	1166.19	0.208601	43.0797	0	-37.9176	-105.009
108.861	-283.214	1013.54	0.221525	4.85016	1	149.066	-214.272	932.676	0.0965656	32.3575	0	-198.063	-275.135	1369.97	0.160783	8.16628	1	169.679	-241.782	1103.06	0.302528	5.26368	0	-38.5646	-276.711	1028.74	0.306766	4.70819	0	43.8095	-212.865	1115.32	0.18335	13.3216	1	11.9673	-165.502	956.746	0.121422	25.5005	1	-8.70577	28.8328	1167.17	0.211091	8.00111	0	-43.3067	-106.491
104.565	-285.14	1024.22	0.291934	23.1699	1	146.391	-214.61	933.651	0.0716809	28.2718	0	-202.207	-276.587	1370.91	0.11225	7.31284	1	164.132	-243.224	1103.41	0.143551	49.2129	0	-44.4364	-277.717	1028.78	0.148935	14.3048	0	39.0324	-218.001	1115.05	0.175484	9.0483	1	8.01696	-171.329	956.02	0.176922	9.69214	1	-14.6204	29.8231	1167.84	0.150876	18.9854	1	-43.8647	-109.931
102.767	-283.835	1029.33	0.139257	27.2666	1	144.348	-213.903	935.238	0.0670491	37.2914	0	-207.338	-277.677	1372.18	0.134911	5.15877	1	160.32	-246.752	1108.83	0.187521	13.1609	0	-54.3473	-278.144	1031.02	0.25426	11.6548	0	33.4037	-222.761	1113.98	0.186201	10.2722	1	4.50503	-177.267	954.179	0.178503	15.8771	1	-19.616	30.3251	1166.76	0.128407	2.60916	1	-51.0964	-112.019
103.42	-285.009	1048.08	0.469973	22.6717	1	142.221	-215.112	938.043	0.0930493	37.5455	0	-211.419	-278.161	1373.25	0.106186	20.0093	1	155.365	-249.291	1113.44	0.180783	12.0351	0	-66.542	-277.241	1036.09	0.330871	1.94706	0	28.2426	-227.23	1114.22	0.170792	26.9755	1	1.2441	-182.395	954.267	0.15194	12.7761	1	-25.4793	30.8575	1165.76	0.149283	16.489	1	-57.8803	-117.554
102.874	-284.899	1049.63	0.0410871	13.2074	1	138.297	-215.932	939.065	0.103408	19.3519	0	-218.056	-279.221	1377.87	0.203886	9.39412	1	145.077	-254.473	1119.47	0.325021	2.63632	0	-74.0049	-276.839	1038.94	0.199957	12.8115	0	17.857	-231.077	1111.11	0.287601	64.9378	0	-1.84349	-188.225	952.971	0.168074	8.4431	1	-29.6324	31.325	1163.72	0.116313	14.3025	1	-65.9033	-125.009
102.268	-285.248	1051.79	0.0569096	19.7387	1	133.639	-216.35	938.749	0.117194	6.81458	0	-223.607	-281.03	1381.11	0.166955	17.6272	1	135.221	-259.612	1124.67	0.306827	12.802	1	-80.4236	-277.458	1040.2	0.164263	8.02733	0	14.9541	-230.836	1114.04	0.10321	88.6597	0	-5.93642	-193.894	951.158	0.180586	7.48663	0	-34.6139	31.4139	1162.6	0.127678	22.9354	1	-76.7593	-130.467
102.429	-285.049	1059.3	0.187707	34.2129	1	130.889	-216.923	938.478	0.0705506	2.19182	0	-224.638	-281.153	1381.38	0.026828	3.96609	1	124.613	-268.968	1130.72	0.384605	6.0987	1	-86.7249	-278.966	1041.7	0.166274	13.3987	0	11.692	-231.647	1111.02	0.112984	43.8963	0	-9.99661	-198.551	950.169	0.156431	90.8295	0	-38.6912	31.4395	1159.68	0.1254	25.1556	1	-77.9675	-133.526
97.9192	-285.357	1066.3	0.208272	23.9767	1	126.811	-217.614	938.117	0.103795	55.7563	0	-238.137	-283.733	1384.82	0.354164	3.95527	1	122.349	-270.965	1132.42	0.0865471	48.1836	1	-92.6311	-279.604	1041.88	0.148584	70.775	0	4.22085	-234.734	1111.2	0.202139	1.50622	0	-4.434	-196.474	920.334	0.760492	64.4866	0	-44.4806	31.5483	1158.61	0.147212	7.44473	1	-82.3928	-139.519
96.8783	-285.929	1072.92	0.168223	6.83463	1	121.277	-217.16	928.631	0.274784	20.0463	0	-242.284	-284.228	1385.92	0.107983	3.21895	1	122.363	-271.514	1133.73	0.0356798	73.214	1	-98.0716	-280.859	1059.49	0.461807	17.2235	0	0.0924988	-236.315	1111.32	0.110567	27.4645	0	-11.7165	-203.394	913.044	0.310307	9.79256	0	-48.6057	31.2175	1158.2	0.103951	25.7187	1	-86.9387	-141.809
96.611	-286.483	1080.22	0.183192	39.3272	1	119.78	-215.578	922.582	0.16074	31.227	0	-250.63	-285.711	1388.06	0.218588	4.02631	1	114.521	-272.348	1136.04	0.205422	10.6483	1	-98.3152	-280.338	1066.23	0.169189	8.06252	0	-0.696275	-237.202	1111.4	0.0297476	30.7342	0	-24.6626	-212.708	904.306	0.454638	11.5462	0	-53.4386	32.5553	1156.12	0.13569	26.5857	0	-90.8738	-147.39
95.992	-287.044	1081.09	0.0302071	21.3112	1	110.906	-217.576	910.542	0.37723	15.0318	1	-257.99	-287.564	1389.86	0.195003	2.17348	1	105.797	-271.914	1139.72	0.236985	8.77464	1	-98.1466	-281.235	1082.29	0.402134	28.5111	1	-6.27876	-238.967	1111.82	0.146738	18.4817	0	-35.631	-217.303	897.073	0.347966	35.664	0	-61.3875	32.126	1148.37	0.277898	2.44786	0	-99.3144	-152.346
90.02	-288.835	1092.7	0.329418	70.5704	0	106.627	-218.278	907.144	0.137716	14.4815	1	-266.444	-290.037	1391.87	0.225861	28.0222	0	98.6408	-272.113	1143.97	0.208119	20.5966	1	-104.042	-280.338	1093.85	0.325238	6.14591	1	-15.9361	-245.996	1112.51	0.299114	13.805	0	-39.343	-223.88	894.304	0.201097	36.0485	1	-67.6116	32.1237	1142.06	0.221542	50.8503	0	-100.569	-159.915
83.9766	-289.109	1091.86	0.152709	11.6986	0	102.295	-218.436	901.667	0.174644	85.4421	1	-273.633	-288.46	1394.18	0.192789	154.18	0	94.0698	-272.901	1149.57	0.181755	17.2123	1	-108.676	-279.224	1101.21	0.219175	19.3173	1	-22.4393	-248.655	1112.84	0.175845	2.81628	0	-50.6238	-233.822	897.113	0.382413	32.8199	1	-79.2226	33.6549	1143.09	0.293915	26.4936	0	-105.468	-162.961
64.8891	-292.018	1092.55	0.483009	6.85042	0	98.6194	-220.769	904.134	0.125096	64.2083	1	-266.227	-286.599	1392.36	0.196229	64.9378	0	83.2374	-273.011	1157.02	0.328639	34.524	1	-110.144	-278.866	1107.45	0.160492	7.62436	1	-29.0048	-251.712	1113.1	0.181172	54.3188	0	-64.049	-236.931	895.625	0.346515	23.6775	1	-84.7471	35.039	1140.94	0.152187	17.5791	0	-109.307	-165.39
56.91	-292.271	1092.8	0.199675	32.7375	1	96.4485	-222.13	902.362	0.0778796	19.571	1	-261.005	-271.528	1398.08	0.423609	48.7495	0	74.4508	-270.505	1157.59	0.228872	40.4593	1	-112.193	-279.631	1119.09	0.295983	9.71583	1	-29.5156	-254.225	1112.75	0.0647256	27.1301	1	-69.386	-235.997	895.605	0.135454	102.28	1	-87.0867	35.0583	1139.39	0.0701285	20.7346	0	-113.593	-168.302
47.9786	-293.734	1098.85	0.272118	60.0348	1	91.6651	-222.936	899.572	0.139896	37.4429	1	-274.018	-251.283	1419.33	0.802712	24.8402	0	68.2225	-270.602	1163.02	0.206669	27.6828	1	-114.594	-279.46	1126.33	0.190867	9.23734	1	-33.9591	-260.138	1110.18	0.195783	33.1654	1	-68.5909	-239.623	890.238	0.16314	118.002	1	-92.7108	35.1651	1138.12	0.144185	0.198918	0	-118.573	-172.059
40.7009	-294.17	1095.29	0.202836	31.1126	1	90.3279	-224.065	899.389	0.0439866	26.268	1	-275.145	-240.209	1425.62	0.319635	44.6854	1	61.6583	-271.139	1164.62	0.169415	23.0194	1	-116.095	-280.108	1133.73	0.189463	74.0734	1	-38.6617	-264.466	1111.58	0.163564	38.8181	1	-73.7035	-242.658	896.433	0.214658	26.9302	1	-98.3207	35.2711	1136.83	0.143933	48.2451	0	-122.556	-184.992
34.5695	-294.988	1095.81	0.155194	0.0182224	1	83.8958	-225.639	898.693	0.166463	13.4785	0	-270.679	-230.7	1424.9	0.263251	28.1744	1	54.9389	-270.01	1168.98	0.20228	13.5049	1	-122.499	-278.329	1134.47	0.167198	73.5268	0	-46.4627	-266.282	1109.71	0.205621	28.9116	1	-81.4049	-242.644	901.427	0.229472	57.8593	1	-102.524	35.1861	1129.19	0.217975	26.0423	0	-127.263	-191.658
25.3578	-296.217	1096.59	0.23315	9.40276	1	67.5741	-228.772	900.783	0.418763	66.7255	0	-263.091	-221.053	1418.02	0.351732	77.6558	0	50.8008	-270.303	1171.01	0.11548	47.7762	1	-124.94	-279.357	1145.87	0.292646	8.95638	0	-49.6978	-268.737	1107.19	0.119446	35.6374	1	-86.3575	-243.477	899.174	0.137612	26.1279	1	-107.084	35.219	1125.98	0.139419	15.2363	0	-132.345	-200.321
16.7934	-297.135	1098.75	0.222022	3.26568	1	59.773	-230.847	887.09	0.397388	10.4765	0	-265.727	-219.535	1415.52	0.0985111	54.617	0	47.6437	-271.459	1182.06	0.288715	14.793	0	-126.076	-281.515	1155.91	0.258226	5.01178	0	-53.6873	-271.224	1107.48	0.117745	16.6913	1	-89.1199	-245.264	898.571	0.083614	17.6272	1	-114.858	36.1859	1122.96	0.209886	52.7615	0	-135.832	-205.604
12.9239	-297.747	1099.86	0.10179	11.7059	1	55.0609	-234.017	874.78	0.338915	21.9317	1	-266.815	-215.541	1415.31	0.103639	15.5189	0	41.1386	-273.377	1193.07	0.323139	46.3862	0	-126.979	-282.416	1163.08	0.18204	19.5734	0	-58.5327	-272.544	1107.71	0.125686	1.22033	0	-95.6055	-247.043	897.714	0.169485	51.3152	1	-116.583	36.9679	1116.78	0.161519	8.61632	0	-143.244	-209.368
5.11891	-299.165	1100.44	0.198843	1.37526	1	52.8003	-233.006	868.263	0.174285	44.923	1	-266.961	-207.485	1415.78	0.201774	39.9728	0	42.699	-271.492	1201.2	0.212296	27.9974	1	-133.638	-283.709	1176.29	0.371362	12.4347	0	-64.1673	-273.955	1108.01	0.1454	47.0507	0	-97.1418	-250.235	898.25	0.0895716	15.5358	0	-119.035	36.8548	1109.75	0.18616	5.49263	0	-147.349	-214.974
-3.62823	-300.662	1100.89	0.222145	15.9718	1	46.0128	-235.557	863.755	0.213462	23.8725	1	-251.131	-187.267	1413.45	0.644569	106.756	0	47.2616	-270.286	1206.79	0.182932	38.3508	1	-137.629	-284.675	1181.27	0.16128	28.247	0	-72.9532	-273.545	1100.2	0.294063	25.6503	0	-98.2899	-252.584	899.422	0.0716383	51.7222	0	-122.089	35.8152	1100.94	0.234531	25.3323	1	-147.597	-216.141
-7.68639	-300.446	1101.81	0.104151	21.6432	1	41.0173	-237.289	863.008	0.133493	62.1946	1	-264.957	-181.674	1416.86	0.382487	111.67	1	47.4246	-270.325	1211.44	0.11627	6.69249	1	-139.3	-284.435	1188.89	0.195026	12.6803	0	-78.2073	-272.993	1087.63	0.340667	21.8885	0	-99.5389	-254.871	909.753	0.266352	78.3677	1	-121.633	34.7939	1096.43	0.116229	37.0353	1	-152.11	-225.279
-11.7351	-300.854	1104.43	0.121026	27.4864	1	38.0043	-237.961	854.484	0.226646	33.2971	1	-256.254	-171.316	1402.65	0.490529	39.9774	1	47.7735	-269.646	1217.75	0.159071	11.0785	1	-140.458	-286.039	1198.09	0.235454	6.09506	0	-78.3171	-272.506	1079.95	0.192405	16.8966	0	-105.448	-255.81	910.076	0.1498	67.0473	1	-124.915	33.5643	1091.19	0.157489	39.5508	1	-156.253	-228.865
-15.8122	-299.821	1105.35	0.107615	8.67426	1	34.1157	-237.493	851.377	0.124977	1.43207	1	-241.602	-160.514	1400.04	0.459744	12.8411	1	48.7989	-267.737	1224.44	0.175653	21.1497	1	-140.773	-286.848	1200.93	0.0740937	4.29495	0	-76.3608	-273.275	1071.84	0.209438	29.5747	0	-106.555	-257.11	913.46	0.0947519	15.5546	1	-123.771	33.2978	1081.22	0.251126	2.34947	1	-155.355	-228.14
-20.0048	-298.462	1106.97	0.117395	15.0409	1	27.0072	-236.564	845.963	0.224594	30.0326	1	-235.271	-153.205	1399.07	0.242971	5.99766	1	48.0716	-267.628	1230.7	0.157715	10.2441	1	-141.45	-288	1206.5	0.143345	4.57305	0	-76.3311	-271.101	1066.27	0.149641	40.7473	0	-106.921	-257.461	915.997	0.0646837	56.1703	1	-122.55	32.5599	1070.37	0.273598	23.9783	1	-160.084	-231.537
-27.933	-297.524	1108.34	0.202499	25.2004	1	23.1924	-238.283	838.97	0.203736	8.60931	1	-227.859	-145.84	1397.23	0.265215	20.9861	1	48.1788	-268.161	1236.04	0.134216	19.1531	1	-142.175	-288.685	1211.99	0.139421	4.97223	1	-77.4221	-272.371	1062.16	0.110849	42.6471	1	-112.189	-261.05	918.661	0.172699	48.9219	1	-124.23	32.4716	1065.01	0.140501	12.2073	1	-161.61	-236.039
-31.8687	-295.394	1110.35	0.12263	28.0424	1	20.7568	-238.595	834.667	0.123849	100.36	0	-223.582	-136.219	1395.67	0.266103	55.6929	1	48.486	-267.215	1240.07	0.103697	21.8218	1	-143.412	-290.881	1222.26	0.264348	4.96749	1	-77.5355	-275.665	1060.14	0.0966928	65.9191	1	-112.548	-263.232	922.369	0.107927	56.1327	0	-126.124	31.9818	1061.45	0.101473	15.9664	1	-167.841	-241.897
-35.3812	-294.649	1114.49	0.137068	46.7066	1	26.248	-237.896	832.723	0.146677	55.8588	0	-228.755	-127.061	1397.12	0.265461	28.3642	1	48.7052	-268.362	1247.78	0.194811	121.32	0	-144.742	-292.142	1232.36	0.256675	14.9785	1	-82.4091	-276.806	1058.03	0.135734	72.0688	1	-128.988	-268.704	929.789	0.47124	10.2358	0	-129.387	29.9094	1057.03	0.14679	35.7521	1	-170.647	-243.591
-42.4798	-295.549	1115.15	0.179654	82.4648	0	28.0736	-236.806	825.469	0.188986	29.8847	0	-228.853	-120.667	1397.88	0.160982	8.16447	1	45.7746	-262.238	1244.89	0.18438	74.1279	0	-145.683	-290.96	1240.86	0.215752	13.5277	1	-82.1213	-276.738	1054.56	0.0871393	30.7268	1	-141.754	-275.186	934.109	0.373873	5.48451	0	-129.791	28.8839	1047.99	0.227558	86.8707	1	-176.335	-247.8
-43.1567	-292.808	1121.56	0.175074	19.7418	0	35.5784	-237.614	816.957	0.284406	20.6271	1	-227.914	-113.229	1398.58	0.188231	9.05259	1	36.9543	-259.316	1251.92	0.291196	12.8977	0	-146.307	-287.878	1248.74	0.212155	28.2602	1	-84.5272	-278.295	1048.71	0.162831	23.4275	1	-148.428	-279.172	937.065	0.20793	24.0145	0	-135.759	27.5112	1048.08	0.153106	56.7985	0	-178.63	-250.604
-42.0884	-291.519	1132.25	0.270504	25.4497	0	39.3968	-236.934	807.671	0.25159	7.58061	1	-228.055	-105.816	1399.76	0.187702	53.4934	1	31.8929	-256.144	1257.85	0.210401	19.1537	0	-146.791	-288.324	1252.44	0.0938772	0.0143199	1	-86.6873	-282.192	1044.05	0.161286	180	1	-152.427	-281.802	936.809	0.119819	59.8142	1	-140.179	23.5263	1040.91	0.232881	41.5954	0	-179.961	-251.982
-46.8682	-292.168	1146.92	0.3861	64.3003	0	43.0663	-236.24	801.266	0.185368	63.1022	1	-233.49	-102.048	1402.44	0.178398	42.5866	0	23.0588	-255.283	1266.06	0.302357	22.79	1	-148.003	-289.44	1261.69	0.235038	24.4485	1	-86.6873	-282.192	1044.05	0	180	1	-156.486	-286.966	946.101	0.284473	30.8652	1	-138.99	22.4088	1031.81	0.231268	15.279	0	-181.642	-254.105
-52.5045	-292.488	1147.67	0.142373	47.9951	1	46.7157	-235.711	801.479	0.0923428	65.8075	1	-234.691	-96.1299	1403.84	0.154948	13.6094	0	18.6711	-254.482	1275.81	0.268042	5.23602	1	-150.354	-287.311	1269.05	0.200257	180	1	-85.0916	-281.292	1044.16	0.0458944	180	0	-157.59	-287.335	958.418	0.309302	76.8502	1	-139.746	21.8579	1026.34	0.138596	28.8211	0	-182.931	-255.976
-58.7636	-293.869	1156.82	0.279306	2.81623	1	48.5649	-231.645	798.372	0.136025	62.0473	1	-234.848	-94.178	1404.75	0.0540013	54.6667	0	15.1944	-253.026	1284.7	0.241441	10.5408	1	-150.354	-287.311	1269.05	0	180	0	-85.0916	-281.292	1044.16	0	180	0	-161.636	-283.759	959.417	0.137288	69.231	1	-145.186	18.2266	1018.13	0.262498	18.9011	0	-184.271	-257.365
-64.2886	-294.615	1165.03	0.247958	27.2079	1	49.2033	-231.32	798.568	0.0185702	89.0044	1	-231.117	-91.6406	1406.69	0.122781	35.757	0	13.6258	-251.126	1291.75	0.186568	9.51811	1	-150.891	-286.164	1274.91	0.14982	8.7914	0	-86.7804	-281.471	1038.13	0.156766	88.4386	0	-162.284	-282.866	965.343	0.150681	9.34487	1	-148.024	12.2441	1007.21	0.319356	24.409	1	-190.093	-260.121
-65.8971	-293.443	1175.25	0.2605	50.0117	1	51.3188	-230.055	790.156	0.219154	87.1877	1	-230.057	-90.0972	1406.5	0.047064	11.3861	0	10.9313	-249.836	1298.85	0.192678	50.6847	1	-151.724	-285.881	1280.33	0.137358	151.083	0	-70.0281	-278.284	1032.84	0.446337	44.9956	1	-162.851	-282.791	967.88	0.0650312	19.6562	1	-145.301	6.84477	993.612	0.371959	25.603	1	-192.466	-263.698
-72.8236	-294.314	1179.68	0.206571	33.7493	1	45.0988	-226.884	788.704	0.178276	47.043	0	-228.994	-89.0571	1406.27	0.0376015	10.5594	0	10.3478	-246.021	1300.96	0.109948	47.4475	1	-151.291	-283.459	1275.32	0.139462	104.84	0	-63.8323	-280.476	1023.11	0.293583	46.091	1	-163.977	-281.768	970.644	0.0788761	80.1497	0	-141.686	1.96312	988.33	0.201247	23.1742	1	-195.449	-266.854
-82.2639	-293.617	1179.73	0.236654	70.3854	1	42.7189	-218.049	784.518	0.251549	40.3405	0	-226.866	-86.0103	1405.64	0.0942546	36.819	0	8.37544	-244.906	1305.29	0.12225	21.0999	0	-166.114	-285.613	1277.31	0.377748	37.2627	0	-57.5143	-281.084	1021.85	0.16175	26.9235	1	-164.608	-282.316	970.755	0.021063	132.82	0	-140.672	-2.1631	981.156	0.208437	10.1124	1	-193.643	-264.904
-88.7216	-291.645	1198.52	0.49899	40.9198	1	33.1613	-209.365	784.619	0.322844	18.2124	0	-226.86	-85.0029	1405.69	0.0252219	41.0232	0	8.07974	-243.425	1311.39	0.156905	112.609	0	-176.845	-280.699	1283.64	0.334858	39.6579	0	-52.6322	-281.355	1018.03	0.15519	24.12	1	-154.238	-276.138	980.421	0.386604	38.6839	1	-139.241	-5.72133	971.24	0.265808	15.5771	1	-191.982	-262.215
-90.2399	-289.862	1200.06	0.0701122	38.1798	1	29.226	-207.468	785.252	0.110358	75.9895	0	-218.258	-74.6771	1403.74	0.339523	6.69413	0	5.05201	-239.194	1307.68	0.159673	60.6899	0	-185.213	-282.03	1284.34	0.212541	96.0743	0	-31.7122	-281.019	1012.74	0.539517	70.7322	1	-148.311	-277.742	996.004	0.41873	22.2509	1	-139.167	-9.31127	965.848	0.161944	20.3677	1	-192.257	-259.8
-97.3582	-289.433	1204.77	0.213732	30.2049	1	26.7557	-204.575	776.829	0.231059	60.3078	1	-213.929	-70.5251	1402.63	0.152509	42.9113	0	-4.36415	-235.572	1310.64	0.262841	26.8598	0	-185.245	-281.544	1284.25	0.0123913	94.9658	0	-31.4364	-281.015	1009.64	0.0778473	84.566	1	-141.265	-277.271	1003.94	0.265563	37.0308	1	-138.517	-10.4823	961.346	0.117438	6.38305	1	-192.78	-257.343
-102.604	-289.859	1215.22	0.292357	41.5667	1	25.4388	-199.68	776.114	0.127978	14.6695	1	-210.756	-48.112	1406.43	0.573865	14.5486	1	-19.3392	-237.18	1313.62	0.383847	31.8974	0	-188.074	-281.875	1284.82	0.0726402	8.70559	0	-23.6205	-280.134	1009.59	0.196638	61.1033	1	-140.178	-279.216	1008.92	0.136487	24.4267	1	-136.777	-11.8939	954.15	0.188419	50.7069	1	-191.581	-259.082
-106.961	-289.656	1216.98	0.117571	44.0848	1	24.0023	-194.535	776.735	0.134439	9.93202	1	-209.517	-38.3547	1405.58	0.246821	28.1214	1	-28.1031	-233.134	1317.84	0.263355	11.8781	0	-206.947	-281.48	1290.1	0.490017	16.2804	0	-20.29	-279.813	1003.43	0.175161	11.1933	1	-141.321	-280.221	1015.99	0.180725	98.3225	1	-136.54	-15.0838	952.421	0.0908979	32.6139	1	-192.373	-257.59
-108.166	-289.636	1219.69	0.074267	53.8529	0	21.7843	-189.765	777.025	0.131712	13.7635	1	-205.303	-32.3952	1404.39	0.184856	10.0307	1	-34.4677	-231.506	1319.83	0.171621	9.03868	0	-215.188	-283.132	1294.38	0.235789	92.1254	1	-17.2726	-278.968	999.456	0.126508	13.0499	1	-136.222	-280.169	1016.07	0.127485	67.9289	1	-134.171	-19.2932	945.368	0.2137	10.9373	1	-192.043	-256.661
-122.184	-285.748	1223.08	0.373403	21.4788	0	16.1494	-181.288	779.55	0.262199	60.2769	1	-204.276	-31.3832	1404.15	0.0365428	7.8195	1	-41.148	-229.672	1323.19	0.192455	14.8746	0	-220.918	-280.51	1283.31	0.318313	180	1	-16.2997	-278.643	997.285	0.0600291	12.287	0	-134.096	-281.084	1021.44	0.146197	5.24667	1	-130.623	-22.7922	939.353	0.19527	25.2883	1	-193.428	-257.036
-132.881	-283.159	1230.64	0.333897	19.0027	0	11.9674	-177.052	773.489	0.212365	29.0648	0	-200.089	-25.926	1402.99	0.174384	64.3358	0	-51.6578	-228.555	1325.79	0.272077	8.94334	1	-220.918	-280.51	1283.31	0	180	1	-7.95275	-275.526	985.69	0.365586	10.5889	0	-131.556	-281.927	1029.5	0.212268	25.9501	1	-129.753	-24.2305	933.096	0.161995	91.1309	1	-193.938	-257.609
-144.889	-283.512	1235.28	0.321897	9.03307	0	7.5881	-172.952	771.711	0.156435	18.466	0	-193.763	-27.4273	1401.19	0.168664	17.2543	0	-60.3711	-226.748	1326.84	0.224034	4.32106	1	-227.4	-281.593	1283.55	0.164404	4.13928	1	-4.39321	-275.015	979.298	0.183336	16.6533	0	-132.629	-283.976	1037.65	0.212	40.6956	1	-136.375	-25.2182	932.539	0.167951	88.5633	0	-193.448	-256.473
-157.303	-285.434	1241.79	0.353677	10.7126	1	3.12868	-170.46	771.345	0.128038	6.87222	0	-186.318	-31.9352	1398.93	0.224808	11.8922	0	-69.2553	-224.576	1328.56	0.232629	13.5667	1	-234.802	-282.333	1284.04	0.186362	31.6433	1	3.78846	-273.706	971.299	0.287922	33.5545	0	-129.414	-285.596	1042.31	0.147046	44.3339	1	-134.989	-31.0277	922.954	0.282322	13.7987	0	-190.922	-255.966
-164.395	-286.725	1247.42	0.228755	14.1791	1	-3.30436	-167.345	770.072	0.181496	29.6221	0	-175.629	-36.31	1394.05	0.313519	26.3838	1	-77.1566	-223.263	1332.05	0.218436	36.8125	1	-239.478	-280.217	1283.47	0.129074	69.5211	1	5.74012	-271.463	962.367	0.235351	8.11282	1	-125.729	-285.415	1043.27	0.0953564	17.4751	0	-134.348	-35.365	918.627	0.153999	13.1211	0	-190.483	-257.08
-166.39	-286.579	1248.59	0.0579642	4.64234	1	-8.19789	-160.196	769.035	0.218143	62.0948	0	-170.986	-41.6239	1388.96	0.21751	26.2508	1	-86.4477	-225.707	1331.26	0.241	27.2493	1	-240.615	-280.389	1279.73	0.0978441	33.8438	1	8.64363	-270.12	949.151	0.339931	2.96019	1	-118.804	-285.308	1047.61	0.204267	20.8528	0	-132.788	-39.333	912.603	0.184526	18.0323	0	-190.705	-257.124
-176.036	-286.769	1254.09	0.277543	7.22153	1	-17.8064	-159.845	774.065	0.271278	6.2755	0	-163.622	-44.9845	1385.94	0.215985	18.6725	1	-93.2469	-225.023	1332.89	0.17563	13.9648	0	-245.319	-281.807	1275.71	0.158757	72.2751	0	10.176	-268.963	941.512	0.196921	9.23444	1	-113.782	-283.781	1049.22	0.137277	58.8651	0	-130.699	-44.7303	893.969	0.487779	25.7871	1	-191.585	-258.208
-184.054	-288.071	1259.08	0.2384	5.9317	1	-25.2564	-159.049	778.904	0.222976	21.7104	1	-158.223	-46.3052	1381.81	0.173012	1.95152	1	-97.2508	-223.616	1333.58	0.107511	68.4141	0	-247.265	-279.531	1275.74	0.0748767	96.3075	0	13.5427	-268.063	932.297	0.246314	14.1764	1	-105.211	-284.661	1042.54	0.272493	15.04	1	-128.938	-47.3593	890.503	0.117348	32.5352	1	-192.816	-259.944
-189.009	-288.37	1261.76	0.14104	128.179	1	-32.7173	-158.786	780.419	0.190443	24.2771	1	-154.979	-47.1826	1379.17	0.106909	26.2962	1	-102.219	-220.534	1324.09	0.278665	47.8382	0	-244.904	-280.498	1252.86	0.5755	42.5077	1	16.7897	-268.407	926.996	0.155629	12.9623	1	-95.1533	-284.194	1037.94	0.276814	14.7664	1	-126.155	-51.2946	889.203	0.124799	47.3073	1	-191.155	-259.863
-188.315	-288.869	1258.11	0.0937612	28.6177	0	-39.0781	-158.991	784.956	0.195407	18.646	1	-149.923	-47.5659	1377.93	0.130479	37.1403	1	-111.516	-219.249	1321.75	0.241833	34.3872	0	-246.684	-277.278	1248.05	0.151481	22.5406	1	20.7865	-268.132	922.719	0.146522	32.6637	1	-91.912	-284.331	1035.33	0.103945	15.6094	1	-124.785	-53.6756	883.982	0.147481	19.4208	1	-190.02	-260.501
-192.196	-287.728	1243.88	0.36981	19.6275	0	-44.1631	-158.862	786.519	0.133033	10.7712	1	-146.904	-45.5615	1377.24	0.0922084	44.8361	0	-114.231	-217.005	1319.48	0.10469	17.3994	0	-245.472	-269.845	1232.75	0.426279	9.8748	1	21.7173	-268.173	917.714	0.127266	12.4681	1	-83.5302	-284.956	1031.74	0.228585	31.4359	1	-123.672	-54.4526	875.999	0.202438	13.8056	1	-183.274	-260.654
-198.667	-287.751	1234.42	0.28658	20.6746	0	-49.2978	-158.507	787.114	0.129527	32.1092	1	-140.838	-46.8794	1375.74	0.159706	68.5522	0	-120.332	-214.85	1315.77	0.186552	18.7141	0	-242.308	-264.378	1216.02	0.447084	179.114	1	21.7963	-267.567	913.162	0.114824	10.7189	1	-79.9949	-285.995	1026.8	0.153959	28.5559	1	-123.653	-57.1753	867.093	0.232838	48.1477	1	-177.476	-261.91
-204.137	-291.201	1215.42	0.501695	12.2858	1	-51.7366	-158.108	789.067	0.0787553	9.01453	1	-140.657	-47.3169	1373.89	0.0476975	53.3959	0	-123.923	-214.118	1314.94	0.0939175	26.6291	1	-243.301	-265.989	1221.22	0.138391	146.649	1	21.9359	-267.671	911.023	0.0536613	7.15727	0	-76.2467	-286.522	1025	0.104743	91.985	1	-123.53	-58.9866	866.25	0.0500344	6.9718	1	-175.999	-263.642
-204.618	-292.604	1207.76	0.195073	25.7861	1	-57.0793	-157.687	792.19	0.155068	30.6818	1	-137.438	-52.9908	1371.2	0.176358	46.1832	0	-131.802	-211.457	1308.32	0.265748	55.742	1	-244.38	-267.022	1215.06	0.158443	43.5934	1	23.8175	-266.522	894.169	0.424922	18.8034	0	-86.0408	-286.183	1006.19	0.53045	30.3012	0	-123.15	-63.0296	863.738	0.119374	20.5684	1	-175.41	-265.243
-208.572	-295.308	1200.61	0.215143	27.6651	1	-61.1063	-157.488	792.161	0.1008	80.9166	0	-135.893	-54.7597	1365.39	0.156657	10.1	0	-139.47	-212.142	1310.04	0.19721	94.7647	1	-245.03	-266.566	1214.26	0.0282747	51.6489	1	25.5235	-266.768	890.292	0.106067	26.5382	0	-85.6913	-284.947	996.928	0.233637	36.6401	1	-122.387	-66.982	858.604	0.163095	15.9606	1	-174.513	-267.115
-212.512	-297.615	1198.12	0.130079	62.3823	1	-62.4974	-150.004	783.486	0.288527	13.7094	0	-135.459	-56.5196	1360.86	0.121999	34.5283	0	-140.062	-210.993	1306.39	0.0969191	79.8302	1	-243.12	-265.488	1205.25	0.231793	0.00927887	1	28.706	-266.767	887.631	0.103718	5.41596	0	-89.8465	-287.04	989.149	0.226617	8.55402	1	-121.299	-68.5447	855.149	0.0986272	67.8214	1	-172.575	-268.574
-212.467	-297.349	1188.51	0.240218	35.8666	1	-63.1954	-141.101	777.053	0.275152	26.3777	0	-131.104	-59.6815	1356.17	0.178451	3.32927	0	-148.514	-210.665	1306.27	0.211484	44.4326	1	-242.696	-265.249	1203.25	0.0514171	24.6138	1	32.8481	-266.86	884.774	0.12582	55.4871	0	-91.9328	-288.427	983.218	0.160956	15.1499	1	-128.829	-74.9453	851.064	0.267344	15.8492	0	-168.297	-268.44
-215.766	-299.223	1183.06	0.166104	15.8564	1	-62.6174	-136.916	776.165	0.107932	57.0898	0	-128.937	-61.497	1353.83	0.0918303	11.4954	0	-151.066	-209.285	1304	0.0922081	13.6569	1	-243.485	-263.316	1198.2	0.136552	19.3953	1	32.8541	-266.759	884.026	0.0188654	23.5637	0	-95.0126	-290.015	978.74	0.141561	47.238	1	-129.922	-76.4426	849.865	0.0552039	29.2288	0	-159.624	-268.633
-217.89	-300.015	1176.65	0.169876	45.9758	1	-61.2544	-131.675	762.212	0.374194	66.8527	1	-126.697	-64.6817	1350.62	0.126182	22.0433	0	-154.304	-208.297	1300.1	0.129065	4.87971	0	-241.87	-260.849	1189.93	0.219472	25.7252	0	33.5163	-267.107	881.893	0.0565035	19.9765	1	-93.8611	-289.22	970.445	0.210293	27.9395	1	-134.115	-81.3516	849.418	0.161773	13.0501	0	-150.574	-269.63
-224.051	-303.335	1173.42	0.192688	41.6936	1	-60.8211	-127.164	762.036	0.113383	19.0637	1	-123.641	-66.9615	1348.94	0.104111	21.8945	1	-157.541	-206.835	1296.1	0.133739	17.808	0	-242.371	-259.687	1187.86	0.0608335	40.8909	0	34.1726	-266.333	876.733	0.131484	10.7903	1	-95.4162	-289.157	966.101	0.115365	8.97352	1	-138.543	-88.9555	847.525	0.225019	34.3978	0	-144.995	-269.908
-225.673	-304.679	1168.73	0.128548	12.0891	1	-59.6991	-122.529	760.343	0.1265	15.7466	1	-120.669	-67.8339	1348.21	0.0795449	26.3346	1	-160.738	-202.931	1290.75	0.183874	126.327	0	-251.971	-262.951	1170.73	0.497454	57.2985	1	34.7102	-266.579	869.202	0.188846	1.7697	1	-99.3637	-290.43	957.035	0.249247	19.7751	1	-142.523	-93.8756	849.975	0.169653	84.0243	1	-141.131	-271.125
-226.025	-305.587	1165.68	0.0802244	56.5508	0	-59.5628	-119.772	758.619	0.0813595	7.21779	1	-118.695	-69.6909	1347.67	0.0690937	30.6566	1	-169.971	-205.112	1318.73	0.738642	94.6514	0	-260.414	-265.32	1170.41	0.21938	28.9392	1	35.0568	-266.71	861.442	0.194225	8.79443	1	-101.923	-291.673	954.075	0.102632	41.0378	1	-142.91	-100.421	839.715	0.304413	85.0599	1	-137.78	-273.961
-221.837	-304.632	1161.41	0.151403	17.8008	0	-59.3983	-116.538	755.979	0.104444	33.8886	1	-115.651	-70.5391	1346.02	0.0891287	16.4668	1	-176.798	-210.055	1315.31	0.227371	44.7608	0	-271.422	-269.47	1163.43	0.341934	57.4876	1	35.6025	-266.54	858.444	0.0762855	13.7115	1	-102.177	-291.562	950.594	0.0872962	12.0353	1	-145.766	-107.373	843.402	0.209285	41.2849	1	-133.809	-276.998
-217.31	-302.862	1158.78	0.1381	45.5918	0	-59.499	-114.007	755.729	0.0636467	5.40463	1	-111.707	-72.3438	1344.99	0.111472	11.8282	1	-180.499	-209.259	1313.96	0.10051	58.2319	0	-271.475	-270.27	1153.64	0.245788	38.6949	1	37.8742	-266.186	853.353	0.139665	11.8143	1	-101.408	-290.988	944.618	0.151321	30.4145	1	-147.356	-110.723	842.405	0.0959964	26.1848	1	-127.955	-276.019
-211.852	-296.356	1134	0.654865	8.36204	0	-59.4879	-111.097	755.687	0.0727628	70.28	0	-109.735	-72.7795	1344.46	0.0521728	45.9563	1	-181.053	-209.101	1311.27	0.0687549	131.57	0	-273.602	-274.039	1148.97	0.158994	42.609	1	39.7082	-266.302	850.675	0.0812005	13.3376	1	-101.215	-291.314	943.911	0.0200582	74.227	1	-149.159	-117.09	843.496	0.167675	99.4515	1	-119.324	-277.252
-206.574	-293.558	1119.37	0.395141	15.3288	0	-59.6521	-110.495	757.282	0.0428059	71.559	0	-108.602	-73.197	1342.36	0.0606762	16.3275	0	-200.748	-226.6	1341.53	1.00299	14.4609	1	-272.558	-274.944	1145.07	0.103541	11.5566	0	41.6802	-267.314	846.741	0.112873	34.875	1	-103.136	-291.726	942.896	0.0552645	64.2003	1	-151.305	-116.427	823.233	0.509673	108.58	1	-110.508	-281.885
-203.216	-291.735	1114.4	0.156784	2.99	0	-50.2081	-108.255	760.931	0.259231	1.1234	0	-107.339	-74.9141	1338.57	0.108722	18.1949	0	-204.354	-233.109	1353.33	0.348786	18.4382	1	-271.038	-275.062	1139.05	0.15519	8.40764	0	43.2155	-267.929	845.937	0.0459711	45.8681	0	-103.203	-290.887	937.599	0.134083	1.57257	1	-153.34	-120.675	824.913	0.125024	31.148	1	-98.8145	-282.646
-192.115	-286.817	1099.13	0.487683	4.38387	1	-40.6025	-106.174	764.706	0.263212	9.52649	0	-107.2	-76.2458	1336.8	0.055406	76.394	0	-206.856	-236.486	1356.85	0.137129	16.4156	1	-270.786	-274.929	1138.04	0.0261831	2.53106	0	62.9151	-264.29	848.59	0.505191	4.83531	0	-103.384	-290.174	933.144	0.112885	46.8628	1	-154.905	-126.395	823.886	0.150451	71.4291	1	-87.6972	-285.71
-185.9	-283.636	1091.47	0.259141	20.4824	1	-35.1276	-104.529	765.975	0.146402	48.6311	0	-106.22	-76.2212	1336.56	0.0252217	36.1946	0	-211.951	-239.862	1363.67	0.228941	93.2972	1	-267.977	-273.979	1127.09	0.283703	12.9047	0	70.0648	-263.591	849.534	0.181143	0.0284389	0	-104.696	-290.048	932.014	0.0434148	24.8709	1	-158.479	-128.846	829.6	0.179281	42.4119	1	-75.441	-286.916
-182.432	-281.201	1081.12	0.279472	8.50648	1	-29.4311	-97.4804	762.2	0.245433	22.2846	0	-105.17	-76.622	1335.46	0.0393999	26.5812	0	-213.456	-241.739	1361.36	0.0834202	64.9129	1	-267.307	-273.221	1105.34	0.54439	7.87411	0	74.8371	-263.123	850.163	0.120902	2.54817	0	-105.279	-290.311	931.053	0.0288537	12.4618	1	-162.875	-133.516	830.914	0.163673	27.777	1	-69.9468	-288.855
-176.584	-277.94	1069.7	0.331055	5.73377	1	-22.6486	-93.8725	759.812	0.201131	41.346	1	-97.297	-78.2436	1332.67	0.212657	27.0594	0	-213.433	-242.231	1361.44	0.0124721	100.772	1	-264.9	-271.495	1089.27	0.408413	24.9207	0	81.4976	-262.18	851.131	0.169907	5.68552	0	-105.915	-290.897	930.007	0.0339343	31.6091	1	-163.976	-137.086	831.02	0.0934342	22.0951	1	-60.568	-288.099
-174.216	-277.156	1065.03	0.132249	4.12464	1	-16.0798	-92.7009	762.261	0.177693	5.71792	1	-92.556	-79.5192	1333.34	0.123875	27.0964	0	-221.398	-240.632	1363.78	0.211359	161.505	1	-266.126	-272.07	1084.06	0.134537	10.6411	1	88.1421	-260.551	852.054	0.172582	3.61757	0	-106.699	-291.019	925.559	0.112944	24.8043	1	-166.354	-140.172	830.56	0.0980927	70.4155	1	-57.999	-289.03
-170.497	-275.321	1056.59	0.235231	20.3909	1	-11.0853	-91.2792	764.366	0.140089	10.0029	1	-86.7139	-79.3602	1331.91	0.150408	29.733	0	-207.171	-238.725	1360.28	0.369382	173.081	0	-268.156	-273.456	1078.74	0.146561	20.9609	1	95.1046	-258.492	853.35	0.184388	33.1222	1	-106.43	-291.536	923.932	0.0432273	81.2112	1	-168.395	-143.074	837.725	0.199874	63.2284	1	-52.0553	-290.246
-166.831	-274.517	1052.83	0.132699	21.8441	1	-8.2637	-90.1308	765.127	0.0784986	8.90821	1	-84.8205	-78.8517	1332.36	0.0502684	29.7688	0	-252.535	-248.064	1376.65	1.2281	100.734	0	-268.61	-273.797	1070.27	0.212203	15.679	1	101.937	-259.513	851.906	0.176432	31.3287	1	-107.129	-291.925	923.808	0.0202478	63.5948	1	-170.643	-147.187	837.775	0.117199	42.4401	1	-45.6346	-290.599
-163.024	-273.425	1043.6	0.251042	3.28471	1	-4.36171	-89.2316	766.105	0.103049	10.1231	1	-83.848	-78.8253	1332.12	0.0250416	74.7957	1	-245.819	-245.572	1388.8	0.352629	74.1496	0	-269.509	-275.782	1063.92	0.16787	26.1064	1	108.743	-261.263	854.323	0.185781	21.6263	1	-108.093	-291.979	921.124	0.0713114	38.7715	0	-174.76	-151.266	842.685	0.189878	42.7678	1	-38.352	-289.985
-160.412	-272.547	1036.07	0.200576	7.76946	1	1.18387	-88.5379	766.634	0.140343	8.0526	1	-83.6112	-80.4957	1328.73	0.0947627	59.2162	1	-253.04	-243.197	1395.52	0.253684	129.016	0	-268.001	-276.04	1057.78	0.158343	8.98247	1	116.113	-260.317	856.073	0.190859	5.14861	1	-109.932	-290.206	918.991	0.0831941	22.4762	0	-180.924	-155.213	842.551	0.183019	45.6647	0	-31.8412	-290.7
-157.637	-270.346	1027.7	0.227189	70.9403	0	6.1866	-87.8873	767.84	0.129677	8.7067	1	-80.6446	-80.8292	1327.18	0.0841139	15.3181	1	-254.522	-245.818	1377.35	0.460372	14.7387	0	-265.284	-277.943	1048.38	0.249083	3.43012	1	121.037	-259.525	856.813	0.126029	3.46938	1	-110.407	-288.762	917.075	0.0611694	15.2205	0	-183.121	-161.817	845.748	0.191469	54.3937	0	-29.2684	-291.116
-156.218	-270.563	1027.6	0.0359529	62.0536	0	16.221	-84.9495	770.203	0.267984	35.0892	1	-73.8531	-83.3814	1324.63	0.192242	9.54472	1	-250.707	-245.404	1346.63	0.77396	5.47476	0	-264.335	-278.829	1044.17	0.110283	19.7949	1	127.07	-258.911	857.596	0.152882	89.7684	1	-110.35	-288.167	916.094	0.0287103	180	0	-180.806	-164.329	851.594	0.169261	33.3266	0	-24.7349	-292.486
-151.779	-269.056	1018.61	0.253674	50.0839	0	21.4345	-78.3828	773.873	0.228812	19.2693	1	-70.0141	-84.2141	1323.64	0.101278	180	1	-250.198	-245.27	1328.6	0.451092	19.5452	0	-261.978	-277.537	1035.37	0.23001	8.38207	1	125.273	-260.868	873.47	0.402362	14.3466	0	-110.35	-288.167	916.094	0	180	0	-183.407	-167.309	863.318	0.309337	15.1982	1	-19.5388	-293.065
-145.634	-269.545	1016.93	0.159648	62.6529	0	24.8413	-75.8679	774.683	0.10778	15.6414	1	-70.0141	-84.2141	1323.64	0	180	1	-254.884	-246.286	1313.73	0.39046	25.04	1	-260.086	-277.566	1028.78	0.171233	3.58573	1	127.221	-263.006	887.455	0.357011	19.9552	0	-111.63	-288.295	916.011	0.0322409	83.6082	0	-183.063	-169.058	869.622	0.163793	17.4778	1	-16.4789	-294.229
-142.819	-268.255	1004.62	0.317365	47.4895	0	29.7368	-70.3728	774.754	0.183998	26.0301	1	-70.0141	-84.2141	1323.64	0	180	1	-253.868	-247.968	1305.09	0.221519	95.6641	1	-258.486	-277.222	1023.07	0.148543	8.73156	0	128.709	-263.206	890.331	0.0811066	17.3267	0	-112.062	-287.027	909.891	0.156615	8.40292	0	-184.928	-170.291	877.477	0.204153	7.55446	1	-13.516	-294.81
-142.81	-269.194	1003.51	0.0363306	180	0	34.2609	-68.5039	775.073	0.122632	35.1821	1	-69.0556	-85.0925	1323.42	0.0329676	37.851	0	-259.902	-251.784	1305.85	0.179498	60.1945	1	-256.694	-275.708	1016.17	0.182274	18.2235	0	131.025	-265.296	902.153	0.305665	20.8316	0	-111.257	-284.566	899.477	0.268272	82.2963	0	-186.083	-172.404	888.448	0.280813	74.87	1	-8.82879	-295.721
-142.81	-269.194	1003.51	0	180	0	37.0153	-64.255	774.83	0.126735	20.7225	1	-67.0808	-85.4439	1322.12	0.0597158	22.1806	0	-261.262	-253.543	1303.04	0.0895582	21.0058	1	-256.663	-275.702	1013.2	0.0742544	16.5139	0	132.75	-264.644	906.451	0.116933	22.261	0	-96.5221	-282.587	899.029	0.371841	6.5462	0	-185.433	-173.653	888.656	0.0355825	54.2636	1	-4.65195	-296.445
-135.788	-267.467	987.961	0.428822	3.00367	0	40.9304	-60.9707	775.65	0.129389	6.68692	1	-64.1971	-85.3549	1321.43	0.0741821	0.000137338	0	-261.729	-256.329	1296.21	0.18491	46.3709	1	-255.619	-275.131	1009.33	0.101093	3.92384	0	133.501	-265.632	914.668	0.207761	3.47708	0	-82.7046	-281.242	900.117	0.348131	57.3665	1	-185.431	-175.315	891.365	0.0794483	13.0117	1	-11.2802	-298.769
-131.121	-266.491	978.919	0.255544	6.93573	0	47.0758	-54.6263	777.593	0.226101	5.86951	1	-59.3978	-85.2068	1320.27	0.123463	0.00020565	0	-263.143	-255.053	1293	0.0933086	62.1711	1	-250.269	-270.613	988.787	0.542679	3.94034	0	134.965	-267.214	924.867	0.260605	5.92537	0	-76.6784	-282.083	892.408	0.245533	32.4945	1	-186.236	-178.988	901.91	0.279905	59.8356	1	-10.5383	-299.007
-129.017	-266.317	973.565	0.143865	6.8136	0	49.8845	-51.3732	778.16	0.108377	20.4002	1	-52.6928	-84.9998	1318.66	0.172485	0.000171136	0	-264.896	-256.042	1292.2	0.054115	27.503	1	-247.685	-269.204	979.236	0.249857	13.0426	1	136.677	-269.121	932.824	0.208971	12.5289	0	-73.3282	-283.044	891.15	0.0926271	28.629	1	-185.389	-182.816	902.785	0.100429	74.8338	0	-6.19519	-298.817
-127.153	-266.043	970.046	0.0998043	9.59792	0	51.4765	-47.2527	778.305	0.110492	46.3427	0	-49.8242	-84.9113	1317.97	0.0737928	22.0865	0	-265.881	-256.593	1292.32	0.0283569	107.007	1	-246.249	-269.724	973.249	0.154466	18.0892	1	137.822	-269.198	937.063	0.109796	9.62041	0	-68.8789	-282.815	886.894	0.154032	3.03785	1	-187.55	-183.833	912.784	0.257	14.1202	0	-3.67191	-298.923
-125.937	-265.495	966.596	0.0924729	12.2458	0	58.966	-44.0205	780.134	0.208994	21.6205	0	-41.2375	-88.1781	1316.02	0.234786	12.7104	0	-264.766	-256.538	1287.25	0.129872	29.9322	1	-243.084	-268.614	966.647	0.185119	39.0163	1	138.705	-269.833	945.354	0.209037	12.8765	1	-64.5223	-282.895	882.585	0.153215	24.7384	1	-188.165	-182.906	922.123	0.235125	12.2857	0	-2.72027	-298.86
-123.254	-266.011	959.147	0.198345	7.3823	0	62.8488	-40.1933	780.819	0.137371	65.9637	0	-35.5002	-89.2811	1313.85	0.155804	4.73478	0	-267.111	-259.615	1276.88	0.276676	83.9892	1	-239.197	-268.372	964.793	0.107834	40.7937	1	139.974	-269.561	949.685	0.113049	18.8135	1	-59.3181	-282.786	880.688	0.1385	7.25084	1	-190.543	-183.52	933.003	0.278858	13.9264	0	-0.382009	-298.617
-122.362	-266.041	957.368	0.0497713	43.5707	0	60.368	-32.1562	778.492	0.218185	37.9111	0	-28.8047	-90.7387	1310.67	0.188907	58.6217	0	-271.882	-260.543	1277.68	0.12317	6.56992	1	-234.23	-267.182	953.439	0.311234	37.1205	1	139.877	-269.86	954.532	0.121423	16.2447	1	-54.7711	-282.556	879.641	0.11679	24.3046	1	-191.837	-185.616	939.727	0.179025	0.0222926	0	-0.282846	-299.195
-123.697	-268.973	950.869	0.181334	14.0069	0	59.1171	-26.1641	770.327	0.255119	15.7786	1	-27.8297	-94.1837	1309.72	0.0926049	23.7384	1	-284.389	-264.492	1279.53	0.331131	172.939	1	-232.64	-266.926	952.556	0.0459054	24.5855	0	138.61	-272.52	962.661	0.216164	25.5038	1	-48.5398	-282.027	874.896	0.196261	21.5351	1	-194.429	-189.818	953.214	0.359046	1.72302	1	0.541116	-298.679
-126.097	-272.194	945.873	0.160268	37.0208	1	58.2916	-21.8616	766.98	0.137823	21.3775	1	-24.9877	-98.904	1310.05	0.137996	35.3421	1	-276.678	-260.956	1278.39	0.213977	149.753	1	-226.504	-269.059	948.596	0.190204	42.1007	0	139.562	-272.479	968.547	0.149071	9.27075	1	-42.7926	-279.483	872.205	0.170924	33.2648	0	-195.893	-192.502	960.999	0.209115	71.1704	1	4.73713	-298.738
-126.629	-272.727	921.895	0.599757	4.98339	1	58.089	-16.1	765.166	0.151094	2.21539	1	-23.1179	-99.7405	1310.45	0.05216	31.3793	1	-281.434	-260.465	1279.24	0.121382	112.652	0	-219.169	-266.676	930.065	0.501795	44.9419	0	140.67	-273.795	977.068	0.217332	2.94006	1	-32.9284	-277.933	873.379	0.251351	47.2082	0	-182.083	-191.357	969.657	0.408495	70.9075	1	4.01358	-299.067
-127.609	-272.402	911.212	0.268316	77.2886	1	57.9243	-11.3319	763.46	0.126674	22.098	1	-19.3582	-100.058	1309.51	0.0971862	11.2559	1	-279.28	-259.92	1269.95	0.238963	180	0	-210.582	-264.281	926.375	0.241205	39.6396	0	141.247	-274.503	983.198	0.154937	19.0162	1	-30.4331	-279.927	873.763	0.0804331	30.847	1	-182.989	-192.632	974.293	0.122323	38.9928	1	4.65967	-299.973
-129.661	-273.539	910.84	0.0593692	85.5628	1	57.3432	-9.68245	763.291	0.0439238	13.7387	1	-16.5649	-100.881	1308.77	0.0751201	11.2651	1	-279.28	-259.92	1269.95	0	180	0	-206.914	-262.837	918.987	0.209362	15.4303	0	140.71	-275.258	985.813	0.0693509	19.0102	1	-26.8087	-283.42	877.601	0.158238	22.2816	1	-179.433	-190.791	984.454	0.273049	10.0153	1	6.01227	-299.811
-129.207	-273.198	903.793	0.176767	6.29948	1	56.7297	-3.64672	762.939	0.151925	10.8036	1	-12.8146	-101.197	1307.83	0.096958	2.30213	1	-279.28	-259.92	1269.95	0	180	0	-199.619	-264.063	896.371	0.594869	71.7288	1	141.031	-275.652	989.219	0.0860989	0.0188911	1	-18.7408	-285.752	883.69	0.259335	22.5048	1	-177.082	-188.843	989.735	0.15249	26.303	1	7.98269	-298.928
-128.31	-270.933	889.612	0.359713	33.7454	1	56.1311	-1.6132	762.733	0.0532461	22.102	1	-10.01	-101.55	1307.12	0.0728669	82.8444	0	-279.064	-259.284	1268.81	0.0329762	5.01971	0	-197.214	-264.794	896.357	0.0628387	65.4114	1	141.352	-276.046	992.625	0.0860823	37.2692	0	-15.2293	-288.084	889.708	0.183681	25.5595	1	-174.003	-189.962	1008.42	0.474367	11.0177	1	14.7884	-293.238
-130.276	-271.256	885.827	0.10692	25.2076	1	55.9969	2.42351	761.045	0.109431	4.51157	1	-7.19307	-103.343	1314.84	0.210196	5.53888	0	-276.431	-254.468	1259.33	0.273883	80.9434	0	-193.827	-263.673	890.236	0.177118	10.7337	1	146.421	-274.436	999.034	0.208212	24.3223	0	-9.51943	-289.224	893.727	0.176871	12.4572	1	-170.473	-190.737	1017.94	0.254449	1.42213	1	15.4584	-294.061
-130.81	-271.162	874.442	0.284956	48.0119	1	55.8412	7.20995	758.586	0.134593	46.9851	1	-4.41146	-105.767	1325.68	0.286364	17.0971	0	-273.45	-250.822	1261.09	0.125739	93.1244	0	-190.282	-262.783	885.986	0.140148	7.41422	1	156.13	-274.24	1004.5	0.278612	19.4409	0	-6.87569	-289.832	896.637	0.0994547	26.6031	1	-166.962	-191.265	1027.11	0.245955	20.4625	1	16.0436	-292.501
-132.278	-272.608	872.686	0.0676768	28.7597	1	57.4068	9.64621	758.881	0.0727736	53.6947	1	-2.53261	-107.588	1329.3	0.111711	6.51597	0	-271.84	-252.601	1261.67	0.0616575	79.2871	0	-186.621	-262.377	880.725	0.160554	7.18427	1	164.51	-274.005	1014.09	0.318373	4.4073	0	-2.57176	-289.587	898.536	0.117769	87.5902	1	-166.68	-192.801	1034.63	0.191871	2.6349	1	24.6203	-291.29
-134.242	-273.513	867.582	0.138581	20.0471	1	57.6247	11.2241	761.218	0.070719	56.441	0	-0.657105	-108.973	1332.05	0.0900451	33.0719	0	-252.265	-245.875	1247.57	0.626047	20.4947	0	-182.631	-261.207	873.588	0.206491	6.83073	1	172.507	-273.557	1021.98	0.281012	14.235	1	-1.40924	-288.267	896.049	0.0761473	55.4325	1	-166.157	-194.353	1041.37	0.173339	8.78618	1	25.9842	-290.705
-136.841	-271.757	857.426	0.265739	6.54928	0	58.1051	17.8398	761.145	0.165838	10.9392	0	3.17623	-110.174	1333.53	0.107055	28.7401	1	-237.872	-240.869	1243.84	0.392247	24.0559	0	-179.778	-260.021	866.653	0.189808	16.517	1	177.399	-271.444	1027.74	0.196317	16.4582	1	3.33107	-284.646	896.041	0.149135	11.1737	1	-165.303	-194.972	1049.6	0.20752	4.11082	1	30.0945	-290.747
-139.413	-270.469	850.712	0.182616	9.90725	0	57.6183	22.008	760.977	0.104997	24.4324	0	7.00058	-112.846	1338.21	0.165189	19.5184	1	-224.269	-236.97	1232.92	0.446802	31.272	0	-176.396	-259.453	862.438	0.135866	15.5579	1	183.916	-270.427	1032.34	0.201007	6.99087	1	8.18651	-282.236	896.229	0.135596	7.13257	1	-164.225	-195.973	1056.99	0.188427	8.88049	1	33.2535	-292.04
-144.613	-264.087	832.858	0.49151	4.03858	0	59.7569	28.6753	760.588	0.175317	19.4237	0	10.8412	-114.545	1340.42	0.118553	13.5432	1	-222.429	-236.37	1232.7	0.0486871	26.3858	0	-172.389	-258.608	853.075	0.255475	10.8019	1	189.165	-269.21	1037.03	0.178625	4.33073	1	12.0489	-279.751	896.651	0.115298	20.1188	1	-161.633	-197.514	1065.47	0.224999	64.8512	1	37.6658	-292.787
-151.067	-255.677	813.513	0.551471	13.0868	1	60.2635	32.66	759.154	0.106626	19.2029	1	13.7033	-115.825	1341.2	0.0808299	42.649	1	-219.118	-233.165	1232.58	0.115247	55.1497	0	-169.399	-257.365	848.125	0.147866	31.5592	1	194.94	-267.914	1041.45	0.184627	13.3666	1	16.6501	-278.45	898.075	0.124734	76.7376	1	-157.155	-196.895	1066.29	0.114832	40.737	0	46.057	-292.847
-154.726	-249.73	805.586	0.264094	7.70016	1	59.5449	36.0598	757.35	0.0978902	13.7377	1	15.6697	-117.163	1344.74	0.106524	30.3524	1	-211.482	-232.457	1224.97	0.270085	12.4573	1	-168.789	-253.684	842.779	0.162991	68.4178	1	199.397	-267.574	1046.53	0.16913	8.86196	1	22.9186	-275.512	886.193	0.343803	67.7334	1	-149.435	-195.083	1075.98	0.313128	16.527	0	56.9828	-292.771
-157.318	-242.677	797.373	0.278307	12.5583	1	59.4093	39.085	756.437	0.0790736	12.2978	1	18.6847	-119.522	1346.59	0.106333	27.8088	1	-207.893	-231.291	1219.75	0.16114	144.612	1	-168.687	-252.799	842.99	0.0228859	43.056	0	205.662	-267.314	1051.77	0.204338	15.9769	1	34.4109	-273.094	887.663	0.29589	5.13018	1	-146.496	-193.926	1083.32	0.199778	32.9225	0	73.5071	-292.163
-158.142	-235.94	786.831	0.313438	4.38556	1	59.9474	43.623	755.754	0.115511	17.9749	1	19.6182	-121.409	1348.66	0.0737044	10.8175	0	-208.087	-231.011	1231.39	0.291155	97.1864	1	-165.44	-248.498	841.289	0.141274	17.1276	0	209.331	-266.216	1056.77	0.15738	96.911	0	43.6145	-270.299	889.088	0.24309	8.53931	1	-135.872	-193.424	1090.95	0.327198	16.664	1	79.6609	-291.692
-159.076	-230.94	779.993	0.213065	14.7543	1	61.0921	46.8647	756.01	0.0861878	53.1859	1	20.6234	-122.735	1350.83	0.0684035	45.0337	0	-196.18	-227.353	1229.93	0.313521	13.345	0	-161.199	-245.012	840.653	0.138165	2.19628	0	216.019	-261.676	1049.18	0.277192	12.3274	0	56.8796	-268.3	890.555	0.337374	66.2382	1	-129.843	-193.624	1098.66	0.244823	55.4414	1	80.916	-291.335
-161.42	-225.247	774.655	0.203727	23.8531	1	73.049	50.9489	761.278	0.342228	41.9811	0	14.1895	-131.402	1362.99	0.406564	107.705	0	-188.572	-225.222	1227.06	0.210148	20.3236	0	-156.332	-241.177	840.138	0.155436	6.4411	0	222.298	-259.739	1042.64	0.231681	10.9059	0	62.9131	-264.397	879.514	0.32935	28.7154	0	-123.452	-192.389	1098.39	0.16287	28.3696	1	85.5131	-290.862
-164.728	-222.9	770.734	0.141021	2.8398	1	76.6473	52.8684	769.7	0.233951	25.6339	0	23.8735	-133.658	1362.46	0.248941	6.83251	0	-184.851	-223.163	1226.74	0.106609	15.2881	0	-153.506	-238.485	840.057	0.0976051	63.3482	0	226.097	-259.026	1037.14	0.168135	17.9133	0	67.1	-266.656	860.918	0.479863	29.303	1	-115.131	-190.577	1102.54	0.236777	5.40822	1	96.3269	-291.016
-168.975	-220.069	765.334	0.185763	20.7501	1	79.0691	53.5208	771.782	0.0814879	27.8587	0	35.5223	-135.65	1360.59	0.299137	14.1237	0	-176.68	-221.142	1225.66	0.212162	6.92335	0	-150.771	-231.411	826.039	0.398434	127.467	0	228.545	-257.284	1034.02	0.108379	14.6938	1	66.7711	-270.342	855.038	0.17369	56.7515	1	-109.97	-189.629	1105.7	0.153212	2.16448	1	104.86	-289.738
-171.069	-216.369	761.837	0.137624	43.4609	1	82.9408	54.2409	772.628	0.100699	18.9623	0	44.2779	-139.109	1360.38	0.235402	27.3759	0	-164.123	-219.6	1223.78	0.319761	50.0534	0	-147.117	-233.776	829.335	0.136471	58.4432	0	232.148	-256.376	1030.14	0.134196	28.606	1	68.9114	-267.499	848.065	0.19572	22.5907	1	-102.632	-188.596	1110.3	0.218001	11.9313	1	110.798	-289.485
-176.174	-213.816	761.004	0.144213	24.1983	0	90.5109	55.5559	777.259	0.224275	5.8601	1	48.9994	-144.355	1361.12	0.177396	25.0982	0	-147.443	-215.088	1238.82	0.572636	49.3446	0	-140.996	-231.755	829.591	0.161268	7.88011	0	240.771	-255.309	1027.29	0.228656	13.2816	1	72.6019	-267.623	839.029	0.244038	12.8771	1	-98.0489	-187.925	1114.73	0.160298	1.93549	1	117.288	-288.87
-180.629	-210.39	762.333	0.144353	68.2783	0	93.4444	56.3812	779.333	0.0921597	20.085	1	54.7744	-146.79	1361.59	0.157124	30.0269	1	-147.606	-214.831	1253.17	0.358957	99.5225	0	-135.653	-230.184	830.566	0.141357	6.40379	0	247.494	-253.887	1023.21	0.199796	14.1002	1	73.8577	-268.425	832.484	0.167802	5.71985	1	-93.5724	-187.135	1118.86	0.153532	26.7114	1	122.774	-288.623
-184.981	-213.001	762.65	0.127138	26.661	1	97.4802	56.2135	780.962	0.108878	8.75478	1	58.8651	-151.625	1363.75	0.167286	25.6734	1	-131.941	-211.687	1250.62	0.404507	14.1323	0	-131.407	-228.394	831.427	0.117179	65.6205	0	251.711	-252.489	1018.93	0.154081	23.6079	1	76.5606	-269.218	823.163	0.24343	14.5825	1	-90.2124	-187.914	1126.49	0.20922	49.1171	1	128.476	-288.416
-188.215	-213.734	761.692	0.0862926	85.6369	1	101.512	56.1028	781.91	0.103574	2.69269	1	67.7122	-157.391	1363.57	0.264033	14.2595	1	-120.238	-211.714	1250.46	0.292606	13.4589	0	-131.681	-207.113	840.723	0.580604	61.343	1	253.653	-252.424	1014.64	0.117939	14.1101	1	78.0546	-269.903	820.432	0.0796814	7.07731	1	-86.35	-187.313	1127.81	0.103177	10.7507	1	133.281	-287.155
-194.456	-227.827	785.725	0.713761	9.21565	1	107.325	55.6634	783.313	0.149908	4.51102	1	73.66	-159.419	1363.45	0.157137	18.0953	1	-108.789	-211.05	1252.95	0.293385	5.96051	0	-125.978	-198.405	835.119	0.295561	48.4867	1	254.639	-252.343	1009.16	0.139187	37.643	1	81.2216	-270.786	815.918	0.139617	62.5438	1	-80.9157	-186.77	1130.85	0.156222	20.2337	1	139.928	-285.698
-197.89	-231.763	794.466	0.254556	30.6694	1	110.181	55.2185	783.96	0.0740461	7.13969	1	79.2373	-160.913	1361.48	0.152493	14.1789	1	-98.2744	-210.52	1256.41	0.277049	4.49655	0	-120.66	-198.428	831.503	0.16078	52.3147	1	258.325	-251.423	1005.7	0.128364	9.88454	1	78.5594	-271.934	811.036	0.141942	125.333	1	-73.6521	-185.563	1132.03	0.186452	86.9873	1	146.416	-283.691
-203.002	-235.596	798.094	0.183696	19.3483	1	113.662	55.1238	784.779	0.0894316	0.00182159	1	89.7981	-166.425	1359.06	0.303893	32.4266	1	-77.0588	-211.171	1263.05	0.55599	5.72643	1	-115.235	-192.098	830.282	0.210621	29.3605	1	262.672	-250.836	1002.77	0.131875	74.9759	1	84.6299	-271.887	811.833	0.153068	18.7082	0	-72.2522	-185.005	1125.2	0.174904	89.6962	0	150.413	-283.447
-205.095	-238.31	801.469	0.120255	43.7897	1	115.986	55.0606	785.325	0.0597214	25.8557	1	93.7803	-169.22	1360.85	0.129518	36.9715	1	-72.6688	-210.962	1264.76	0.117882	16.9585	1	-112.786	-190.798	830.864	0.0708189	12.5551	1	257.816	-247.712	989.388	0.364425	60.4283	0	95.8887	-271.5	809.608	0.287076	22.9012	1	-69.8925	-183.219	1125.82	0.0755471	60.7183	0	150.476	-283.719
-208.245	-242.627	801.543	0.133614	15.2582	1	120.519	56.1318	788.629	0.142758	4.61766	1	97.5915	-170.991	1359.68	0.109024	20.7687	1	-64.7175	-212.707	1266.53	0.208307	15.7849	1	-107.427	-189.335	831.871	0.141142	60.7736	1	250.693	-245.294	988.463	0.189457	36.8846	0	105.868	-271.967	811.598	0.254663	15.1127	1	-63.8389	-181.521	1119.34	0.225712	21.1579	0	157.051	-282.177
-209.487	-244.378	800.99	0.0554133	84.3123	1	122.428	56.4751	789.818	0.0568848	117.025	1	105.119	-172.189	1355.22	0.220745	9.33605	0	-54.9472	-212.185	1269.63	0.256533	6.62987	1	-106.428	-187.651	830.56	0.0589119	29.9218	0	246.362	-239.008	988.186	0.190965	44.3943	0	109.142	-272.251	813.216	0.0915669	19.6105	1	-57.3018	-180.436	1116.2	0.183247	19.7779	0	160.941	-282.153
-213.82	-247.288	814.268	0.35668	34.6147	0	123.169	57.0068	779.299	0.263976	4.65057	0	110.651	-173.843	1352.67	0.157837	6.14452	0	-46.9187	-212.254	1273.08	0.218508	35.8234	1	-107.836	-172.471	820.717	0.453663	22.0682	0	241.325	-238.005	988.41	0.12853	110.372	1	117.034	-271.727	814.393	0.199925	32.7623	1	-52.3853	-178.487	1111.38	0.178887	28.6251	1	166.316	-281.532
-210.375	-246.879	828.044	0.35516	31.31	0	124.341	56.8025	768.857	0.262729	70.8662	0	118.041	-175.836	1350.2	0.201103	12.8259	0	-28.5161	-209.177	1269.39	0.475483	74.3187	0	-109.116	-167.351	813.447	0.224592	19.9773	0	242.762	-235.779	989.022	0.0679918	97.1114	1	120.967	-272.867	813.087	0.10745	17.9158	1	-41.0009	-176.337	1108.21	0.300292	12.2532	1	171.333	-280.994
-206.189	-246.007	832.265	0.150206	59.8102	0	114.897	55.4214	764.341	0.263963	11.1249	0	129.119	-176.429	1345.23	0.30388	7.84882	0	-26.7152	-210.109	1272.47	0.0920678	24.1052	0	-108.314	-164.865	807.301	0.16696	2.73347	0	236.308	-231.988	985.928	0.202487	23.0344	1	123.805	-273.137	812.927	0.0713724	9.35177	1	-30.7525	-176.678	1105.65	0.264258	26.2064	1	175.795	-281.336
-199.654	-254.619	835.676	0.283407	43.3987	0	109.865	53.9956	760.766	0.158397	10.8252	1	138.336	-177.735	1342.24	0.24445	25.8728	0	-18.5271	-211.579	1278.39	0.255362	16.8646	0	-106.157	-159.749	792.862	0.386735	4.53905	1	229.174	-230.904	980.771	0.221723	56.5229	1	127.609	-273.328	812.103	0.0974231	12.0253	1	-25.9675	-178.996	1102.83	0.150386	4.19561	1	181.019	-280.541
-197.474	-263.113	849.418	0.407545	77.6648	1	105.688	52.9706	758.88	0.117398	15.5107	1	143.088	-181.096	1340.35	0.152947	19.3164	0	-13.9205	-212.16	1279.97	0.122625	13.9757	0	-105.371	-155.354	781.109	0.314333	6.45015	1	229.059	-229.36	979.074	0.0574397	74.8069	1	131.36	-274.045	811.896	0.0956269	12.3251	1	-21.9077	-181.384	1100.23	0.134577	13.2824	1	185.885	-279.654
-185.82	-263.077	850.559	0.292746	98.1773	1	101.678	52.9764	757.782	0.103955	14.6881	1	149.598	-182.858	1338.4	0.175565	17.4656	0	-5.73759	-211.606	1281.39	0.208088	22.7997	0	-105.534	-151.466	772.782	0.229777	29.4649	1	222.543	-228.935	977.518	0.167841	49.6819	1	135.661	-275.577	812.339	0.114678	24.7495	1	-17.1937	-182.926	1098.25	0.133479	50.4181	1	190.42	-280.019
-190.011	-268.604	867.21	0.450939	83.8947	1	95.1846	53.5851	757.603	0.163098	13.4131	1	154.054	-185.703	1336.25	0.142606	6.58464	1	2.70051	-208.999	1286.27	0.252227	28.0472	0	-106.451	-148.732	770.603	0.0903419	19.4055	1	213.952	-230.623	983.474	0.264729	32.3444	0	137.064	-275.538	812.828	0.0371599	49.0892	1	-13.8746	-181.135	1098.28	0.0942936	34.3448	1	197.32	-279.896
-190.143	-269.813	866.92	0.0312819	78.353	1	92.947	53.643	757.027	0.057782	0.00163709	1	159.51	-188.313	1333.92	0.162056	11.724	1	12.0886	-209.504	1287.64	0.237536	17.3379	0	-105.982	-144.279	767.043	0.143019	5.43327	1	209.73	-234.245	993.241	0.280997	23.7266	0	142.991	-278.039	826.989	0.388824	6.93101	0	-8.46329	-181.456	1096.99	0.139305	24.7765	1	202.507	-279.097
-190.623	-273.246	874.321	0.204313	15.7422	1	90.1546	53.7154	756.309	0.0721078	83.5953	1	164.965	-190.221	1330.4	0.169188	41.3426	1	21.29	-209.054	1286.35	0.232577	43.5244	0	-105.065	-138.929	763.387	0.163605	53.7772	1	205.603	-237.544	997.171	0.164627	32.7646	0	144.922	-278.241	831.583	0.124706	7.18585	0	-5.36598	-183.162	1095.95	0.0921541	93.0504	0	205.058	-278.769
-190.041	-274.447	879.952	0.144684	17.2696	1	88.1049	55.0773	761.74	0.149067	48.314	0	165.683	-191.851	1327.57	0.0836821	48.441	1	25.736	-212.274	1287.55	0.140484	18.2004	0	-103.398	-137.072	763.84	0.0634134	28.399	0	197.555	-240.339	998.529	0.21568	13.5813	0	147.495	-279.311	837.463	0.162676	50.1437	0	-7.32435	-182.978	1090.84	0.136732	39.0703	0	207.745	-279.883
-192.573	-277.674	892.219	0.323363	48.9228	1	80.8925	55.696	764.526	0.193918	35.2292	0	170.159	-193.33	1325.53	0.128411	11.8698	1	30.3097	-213.705	1288.82	0.12398	13.4767	1	-92.5206	-133.283	766.437	0.295199	22.5085	0	192.567	-241.256	998.407	0.126832	11.5025	0	154.09	-278.566	839.674	0.174868	21.7237	0	-7.20492	-189.339	1080.38	0.306221	22.9981	0	213.85	-279.094
-191.138	-277.798	894.154	0.0603195	51.1461	1	76.4393	55.5468	763.454	0.114573	13.5369	0	174.447	-194.069	1322.74	0.129112	12.9856	1	38.0498	-218.194	1292.22	0.239299	42.2009	1	-88.5672	-129.962	768.682	0.14076	17.2086	0	183.747	-244.768	998.547	0.237341	19.7671	0	159.79	-279.801	840.342	0.14676	12.4352	1	-3.25659	-193.553	1072.19	0.250357	30.6655	0	213.85	-279.094
-192.468	-281.093	900.874	0.190033	53.2986	0	71.4599	54.4169	762.984	0.128189	13.2456	0	180.889	-196.847	1319.16	0.196921	43.8548	1	43.347	-218.994	1290.72	0.139139	51.3592	1	-83.9359	-122.384	772.205	0.238862	42.0654	0	176.01	-251.14	1000.26	0.254233	8.96014	0	162.883	-279.82	840.924	0.078678	37.2397	1	4.55307	-196.541	1067.3	0.242183	13.6845	0	224.195	-277.7
-196.423	-281.448	902.946	0.111977	29.1134	0	59.3023	53.9336	760.061	0.312837	35.7889	0	184.833	-194.866	1316.72	0.126068	52.9816	1	48.9441	-219.671	1294.75	0.173369	19.8744	0	-74.9745	-119.612	773.539	0.236864	32.5356	0	169.017	-256.56	1003.23	0.233277	9.21091	0	167.977	-280.363	846.532	0.189901	2.70001	1	13.9256	-197.631	1060.16	0.295853	12.7137	0	227.246	-278.202
-199.924	-280.322	907.474	0.145836	30.66	0	53.4651	53.6133	762.455	0.157927	6.58225	0	189.011	-198.266	1309.93	0.216704	30.3099	0	55.0423	-222.507	1302.95	0.265114	51.0131	0	-68.4182	-114.752	770.849	0.214825	66.7118	0	160.538	-262.405	1005.02	0.2613	23.772	0	174.599	-280.611	853.679	0.243647	15.1413	1	24.1548	-201.89	1051.74	0.347874	8.14901	0	229.889	-280.008
-204.036	-281.377	930.464	0.584472	11.6351	0	50.2087	53.0352	763.922	0.09046	3.27494	0	196.81	-197.542	1302.37	0.272106	22.1265	0	63.4008	-221.817	1303.84	0.210836	11.7099	0	-61.5382	-114.326	776.848	0.228448	57.7972	1	153.55	-263.972	1005.07	0.179055	15.4282	0	178.462	-280.866	856.105	0.114227	96.9902	1	27.0637	-203.299	1048.51	0.114276	32.6458	0	232.8	-279.194
-203.629	-281.092	953.306	0.571177	6.78284	0	42.1199	51.118	767.386	0.225142	7.12366	0	200.702	-199.411	1296.71	0.178135	46.0148	0	68.4825	-220.76	1305.27	0.134644	66.3258	0	-55.1807	-114.118	774.934	0.166065	17.6489	1	147.422	-267.161	1004.62	0.173076	28.4767	0	175.712	-282.108	859.34	0.110594	8.10425	1	27.9532	-204.674	1042.55	0.154492	28.2962	1	234.361	-279.674
-205.649	-281.113	973.487	0.507056	21.2656	0	36.6827	49.0394	769.992	0.159443	36.7184	0	200.338	-199.262	1294.14	0.0648877	40.3124	0	70.589	-222.794	1315.88	0.275159	74.5384	0	-47.573	-111.778	770.81	0.224117	46.9446	1	139.356	-267.12	1004.97	0.201841	86.0561	0	171.469	-284.395	866.143	0.208434	79.0968	1	33.1403	-207.873	1035.67	0.229779	17.0787	1	237.34	-279.366
-205.066	-280.025	977.3	0.1002	14.7339	1	29.948	46.806	768.417	0.181701	7.11038	0	204.578	-200.862	1286.77	0.216326	39.6969	0	77.3695	-227.023	1315.94	0.199786	34.3539	0	-40.43	-110.539	773.309	0.191708	14.6985	1	139.288	-265.772	1005.57	0.0369604	126.811	0	177.964	-284.132	872.367	0.224983	18.0048	1	36.1264	-211.505	1031.97	0.149596	29.8565	1	237.973	-279.282
-205.602	-278.515	993.586	0.40911	25.4391	1	23.8324	45.6099	766.999	0.159774	26.223	0	206.175	-201.589	1286.17	0.0463522	33.9381	0	83.6745	-227.212	1314.04	0.164637	27.987	0	-34.3453	-109.361	773.782	0.155394	23.8695	1	132.9	-271.953	1005.61	0.222236	59.092	0	179.489	-283.659	875.055	0.0781588	24.0281	1	38.2617	-212.424	1027.38	0.128727	22.7635	1	243.111	-280.043
-202.326	-275.472	1002.3	0.244756	13.9253	1	18.2044	42.9234	762.537	0.191697	28.2439	0	212.213	-202.842	1278.5	0.246145	33.6051	0	91.1776	-229.491	1315	0.197476	32.3746	0	-28.1811	-105.178	775.206	0.189607	39.7792	0	126.207	-274.982	994.442	0.3342	5.02413	1	180.198	-283.929	879.702	0.1177	22.4183	1	42.7833	-215.777	1022.35	0.188656	6.45876	1	244.514	-279.917
-199.079	-274.684	1012.11	0.259158	21.0778	1	12.7788	42.2243	761.316	0.140129	14.495	1	215.527	-203.365	1277.43	0.0880311	9.10626	0	96.1698	-230.078	1318.92	0.159351	23.6647	0	-26.66	-100.272	775.236	0.128418	48.0423	0	119.542	-276.865	983.032	0.333688	59.0008	1	179.579	-284.445	882.438	0.0713154	20.79	1	45.4878	-218.166	1018.45	0.132767	14.0018	1	250.013	-277.269
-199.604	-273.832	1022.72	0.266533	2.39365	1	8.39708	40.671	759.51	0.124685	4.32352	1	219.778	-203.33	1276.17	0.110834	37.5152	1	99.1193	-230.603	1319.69	0.0773503	16.8467	0	-17.6185	-95.8958	777.397	0.256869	1.34516	0	118.078	-278.106	982.934	0.0480555	42.7998	1	180.211	-286.567	888.158	0.153332	6.317	1	48.3362	-219.993	1012.54	0.170342	13.9142	1	252.709	-276.189
-199.995	-273.519	1030.92	0.20525	15.7771	1	4.06144	39.5168	757.719	0.120768	10.9727	1	225.821	-205.05	1268.23	0.253117	100.698	1	101.973	-230.695	1319.67	0.0713703	25.6892	0	-11.2758	-92.9556	779.025	0.179453	43.9717	0	111.762	-279.948	977.459	0.213982	11.8789	1	181.061	-288.015	891.84	0.101187	12.0534	0	50.9933	-222.35	1008.69	0.130956	12.9579	1	255.843	-274.757
-198.687	-272.066	1038.12	0.186488	21.7697	1	-0.294117	38.9357	756.682	0.112869	63.2979	1	220.967	-206.926	1266.26	0.139141	59.8485	1	108.787	-230.658	1322.9	0.188489	12.5894	0	-7.15484	-81.5577	784.187	0.329334	32.9244	0	105.738	-281.671	974.143	0.177224	27.9601	1	181.585	-288.997	896.873	0.12885	11.6806	0	56.3288	-224.563	1002.55	0.210837	2.47109	1	260.501	-273.513
-198.951	-273.077	1046.47	0.210574	8.37635	1	-5.82931	36.9044	763.475	0.22487	15.4143	0	220.235	-207.569	1260.78	0.139165	33.9987	1	111.695	-230.796	1323.58	0.0747108	12.9651	0	0.617717	-75.8698	792.029	0.310519	4.56523	0	103.407	-282.551	970.498	0.110386	12.1743	1	182.189	-290.909	901.433	0.124537	18.6577	0	58.3192	-225.248	1000.26	0.0776516	85.8851	1	265.832	-272.051
-200.846	-273.989	1057.27	0.274981	17.1699	1	-11.8391	34.2084	767.904	0.198436	34.3177	0	220.947	-207.721	1259.35	0.0400068	9.31213	1	119.223	-231.258	1323.59	0.188549	39.1617	0	4.58181	-72.9064	796.759	0.171146	22.5537	1	100.458	-283.596	967.53	0.107812	18.1698	1	183.35	-291.764	903.712	0.0674301	33.4619	0	73.8888	-227.245	1012.49	0.497412	23.7451	0	265.33	-271.793
-199.042	-275.182	1071.41	0.357524	10.1889	1	-18.4957	32.6162	768.035	0.171141	29.7872	0	224.496	-208.223	1254.45	0.151826	11.4445	1	124.175	-235.812	1323.3	0.168342	40.2362	0	12.1165	-70.3597	800.733	0.222277	3.04823	1	94.0677	-285.397	964.351	0.184022	20.2935	1	187.516	-292.524	906.107	0.121625	21.0163	0	77.7421	-227.374	1013.5	0.0996279	3.35996	0	270.725	-270.163
-197.441	-274.635	1078.8	0.189638	80.3256	1	-22.4257	31.1449	770.47	0.121281	15.5414	0	229.168	-208.863	1250.15	0.159619	36.7629	0	132.407	-236.176	1322.19	0.207879	14.644	0	20.9094	-66.8356	805.71	0.267516	5.82356	1	90.5642	-286.077	960.718	0.127326	16.6365	1	192.271	-292.039	907.36	0.12352	36.0206	0	80.8881	-227.565	1014.5	0.0826923	42.8462	1	270.833	-269.83
-195.119	-274.399	1078.68	0.0584194	101.114	0	-26.416	30.127	774.569	0.145264	22.1839	1	230.096	-210.431	1245.94	0.114533	59.1817	0	147.728	-239.64	1322.97	0.393155	23.2592	0	28.6267	-63.915	811.163	0.247267	4.78341	1	89.0959	-286.493	959.86	0.0437612	14.848	1	196.445	-291.872	912.444	0.164508	10.7978	0	86.1658	-228.686	1012.05	0.148084	25.5414	1	276.468	-268.964
-196.941	-275.209	1091.75	0.330389	29.8594	0	-33.9638	25.0467	779.617	0.260121	17.601	1	220.644	-213.147	1237.7	0.320723	7.19292	0	162.169	-240.838	1317.97	0.383257	5.12925	0	35.9016	-60.7172	817.278	0.250664	24.1373	1	85.3303	-288.18	958.631	0.107637	44.1106	0	198.289	-291.774	915.83	0.0964256	33.4969	1	95.4824	-228.067	1011.42	0.23396	10.2527	1	279.389	-268.11
-199.594	-277.541	1096.26	0.14329	49.7203	0	-39.6568	23.2752	781.789	0.158638	6.40711	1	216.181	-214.844	1232.72	0.172611	7.55885	0	176.109	-240.738	1312.7	0.372589	59.104	1	37.8144	-58.726	821.459	0.125278	13.7035	1	84.2987	-288.373	956.844	0.0518091	32.4789	0	201.002	-291.591	917.269	0.0769027	112.735	1	101.948	-227.492	1012.14	0.163266	6.4038	1	283.441	-267.428
-224.025	-281.544	1100.44	0.627674	13.1229	1	-44.2825	21.7545	784.202	0.135865	5.20458	1	211.961	-215.837	1228.94	0.143685	28.2637	0	177.51	-243.461	1307.14	0.158624	17.6181	1	41.5738	-56.1179	826.014	0.161396	8.45037	0	83.8811	-286.945	951.571	0.136971	44.8181	0	201.498	-290.965	911.186	0.153378	70.9558	0	105.513	-227.135	1012.14	0.0895723	3.41466	1	285.244	-266.099
-242.365	-285.003	1108.23	0.505559	19.1731	1	-48.284	20.7523	785.934	0.111844	29.0873	1	208.624	-217.049	1219.66	0.248424	54.456	0	180.205	-247.804	1302.25	0.176824	42.9055	1	45.9203	-53.7778	829.861	0.156468	13.4204	0	77.5258	-286.235	946.03	0.211535	7.28872	0	209.3	-289.552	909.284	0.203867	13.2312	1	112.018	-226.86	1012.23	0.162792	13.5414	1	287.868	-266.867
-248.776	-285.672	1108.68	0.161527	7.69295	1	-57.7803	18.6694	784.866	0.244516	7.54623	0	205.58	-219.011	1218.68	0.0938457	59.8331	0	188.205	-249.552	1298.79	0.222226	19.7631	1	48.438	-51.5139	831.867	0.0983781	14.1494	0	75.9543	-286.152	944.295	0.0585625	26.9504	0	216.74	-288.461	909.232	0.187977	17.6856	1	118.469	-227.972	1011.64	0.164314	4.23107	1	278.449	-270.39
-254.451	-287.034	1108.93	0.146059	16.2949	1	-62.1949	17.1874	783.987	0.118473	56.1549	0	203.636	-219.683	1211.23	0.193164	24.2136	1	198.976	-248.231	1295.84	0.2812	39.2851	1	53.3674	-48.8375	834.261	0.152469	93.9023	0	69.7858	-287.241	941.645	0.17004	29.2463	0	224.432	-286.377	911.51	0.207226	8.18843	1	122.655	-228.627	1011.57	0.105936	4.36493	1	273.375	-272.734
-264.12	-289.549	1112.32	0.263684	16.7596	1	-64.0433	14.8474	778.522	0.155632	53.9114	0	199.606	-220.345	1206.24	0.161206	82.1574	1	204.621	-249.023	1298.04	0.152833	40.3126	1	58.4389	-48.2647	820.662	0.363135	9.01941	0	68.924	-287.889	940.685	0.036078	36.315	0	226.715	-285.542	912.527	0.0658728	17.9766	1	128.441	-229.133	1011.67	0.14521	11.0769	1	271.016	-275.903
-271.125	-292.031	1117.5	0.226536	10.8953	1	-68.4382	12.2299	777.647	0.129739	22.1624	0	188.777	-228.073	1213.35	0.377138	26.0548	0	216.653	-248.177	1294.27	0.315959	4.1915	1	64.6472	-47.6375	809.671	0.315961	33.9339	0	63.6496	-288.319	938.972	0.139055	46.6653	0	230.012	-284.79	912.891	0.0850291	2.36017	1	135.287	-230.701	1012.76	0.177679	11.9893	1	267.887	-279.794
-273.263	-292.493	1119.63	0.0762798	12.6999	1	-70.6066	9.5424	776.387	0.0918975	10.2818	0	186.192	-228.819	1213.8	0.0682191	20.5859	0	221.869	-247.415	1292.7	0.137481	10.0085	1	64.2876	-47.5686	805.034	0.116297	72.875	1	58.871	-286.383	929.851	0.261933	48.5939	1	235.834	-283.696	913.44	0.148718	6.64899	1	138.991	-231.899	1014.16	0.103419	10.1384	1	264.643	-282.578
-278.112	-294.275	1123	0.154275	2.40405	1	-74.2176	5.2944	773.137	0.161337	17.5325	0	180.74	-230.945	1212.73	0.14872	3.78297	0	226.875	-247.588	1291.03	0.132051	36.8872	0	70.4441	-48.4166	802.569	0.167138	66.5824	1	56.0865	-287.241	928.765	0.0777411	12.8567	1	241.029	-283.336	913.953	0.130826	13.5246	1	145.026	-232.857	1015.71	0.157622	75.6073	1	262.387	-283.883
-282.226	-295.85	1126.14	0.135206	13.856	1	-79.9223	2.08428	769.391	0.188555	53.0757	0	175.684	-233.23	1211.95	0.140096	6.0284	0	232.81	-246.135	1282.83	0.255576	37.5937	0	70.555	-49.0769	796.628	0.149452	9.3674	1	52.1876	-287.491	927.067	0.106499	7.56768	1	245.517	-283.237	913.351	0.11324	23.3539	1	147.655	-234.184	1010.62	0.147097	59.4608	1	262.235	-285
-292.367	-297.805	1130.88	0.284056	22.0115	1	-79.768	0.488705	767.741	0.0575013	55.4873	0	165.813	-237.195	1211.47	0.266202	4.0111	0	232.588	-245.525	1275.84	0.175436	66.3455	0	70.4888	-49.065	795.858	0.0193294	3.5456	1	48.9501	-287.765	926.135	0.0845029	32.7071	1	250.961	-282.937	910.086	0.158865	11.3296	1	156.077	-233.916	1009.93	0.21136	6.29555	1	252.841	-288.597
-294.861	-298.463	1131.01	0.0645754	36.5206	1	-82.442	-2.55979	767.209	0.102247	12.6566	0	160.529	-239.728	1211.06	0.146845	21.8643	1	239.972	-244.783	1272.37	0.204824	64.0722	0	70.2717	-48.9177	786.742	0.228001	44.7914	1	46.1243	-286.338	924.184	0.0929644	73.0211	0	253.271	-283.347	908.635	0.0689743	36.3755	1	164.568	-232.994	1009.92	0.213516	0.0207393	1	248.669	-285.714
-297.638	-299.296	1129.09	0.086945	36.0152	1	-83.5181	-4.52031	767.012	0.0561274	30.9069	0	155.175	-243.101	1208.12	0.174484	32.3379	1	240.013	-244.313	1267.28	0.127947	13.5827	0	70.7946	-48.6184	786.119	0.0216623	46.4296	1	51.1798	-283.184	911.235	0.356359	6.41124	0	255.149	-283.733	908.79	0.0480918	43.5901	1	172.346	-232.148	1009.9	0.195615	2.91207	1	248.349	-286.309
-301.794	-300.521	1129.28	0.108432	1.87751	1	-83.8907	-7.79983	765.291	0.0930534	35.0212	0	150.792	-246.085	1208.8	0.133646	10.1777	1	242.072	-243.761	1259.01	0.213479	34.2071	0	70.2965	-45.1511	782.617	0.123829	122.11	1	55.5455	-281.466	902.789	0.241527	37.8126	0	256.79	-283.338	907.743	0.0496462	61.9829	1	179.514	-231.723	1009.98	0.17953	0.0478431	1	240.642	-287.019
-308.401	-302.546	1129.79	0.173216	46.4645	1	-86.4595	-10.418	763.867	0.0983672	31.6209	0	139.552	-251.12	1210.04	0.309456	3.5862	1	248.112	-242.217	1253.53	0.207565	46.6165	0	70.4095	-44.7943	784.115	0.0386025	85.2018	1	63.5113	-281.295	898.948	0.22113	10.21	0	258.94	-284.105	908.638	0.061298	28.0593	1	186.68	-231.292	1010.05	0.179464	8.16245	1	231.721	-283.587
-310.257	-303.034	1128.05	0.0647292	74.9402	1	-87.2658	-14.561	761.233	0.124378	37.366	0	129.866	-256.098	1211.49	0.274679	5.48988	1	248.144	-241.481	1249.04	0.113589	11.5731	0	78.8618	-43.2125	783.843	0.215085	89.4463	1	66.4222	-281.277	896.84	0.0898617	12.9075	0	261.942	-284.885	908.301	0.0779936	41.0634	1	194.149	-231.871	1010.42	0.187505	2.14243	1	230.464	-282.762
-311.035	-302.337	1128.28	0.0266864	54.6622	0	-90.4671	-18.203	760.601	0.122252	69.734	0	121.877	-259.272	1212.62	0.216737	4.2439	1	247.088	-241.054	1243.02	0.153185	15.6009	0	78.5115	-42.4274	774.736	0.228698	7.51677	1	70.6833	-281.51	894.996	0.116219	40.0564	1	264.844	-285.862	905.002	0.112523	54.821	1	199.187	-232.357	1010.5	0.126566	7.89485	1	226.632	-281.966
-314.346	-303.083	1128.47	0.0850076	6.69678	0	-89.9883	-21.3566	752.152	0.225766	74.2085	1	118.255	-261.02	1213.06	0.101151	54.7377	0	246.947	-241.286	1241.87	0.0295958	19.0084	0	79.045	-42.0635	768.882	0.147237	28.956	1	71.9985	-282.064	892.417	0.0736885	11.6982	1	267.492	-286.461	905.358	0.0684407	40.704	1	205.242	-233.756	1010.88	0.155645	15.3273	1	222.369	-282.651
-315.169	-303.172	1128.54	0.0207535	118.592	1	-93.6691	-22.8649	751.324	0.101576	39.0953	1	115.581	-265.957	1220.38	0.230608	130.569	0	247.235	-240.495	1233.62	0.207383	5.40662	1	80.4726	-40.9144	766.287	0.0794243	86.9425	1	72.9844	-282.755	888.77	0.0960113	20.9172	1	269.927	-285.179	905.464	0.0688646	43.0846	1	207.463	-234.125	1010.42	0.0574224	67.8476	1	217.476	-281.851
-295.613	-289.589	1083.15	1.28132	11.5086	1	-94.8261	-23.3027	751.963	0.0348082	19.2503	1	105.768	-263.868	1198.4	0.604107	32.7955	0	248.329	-239.59	1225.18	0.213775	34.9673	1	88.8452	-35.1656	772.655	0.299694	23.3902	0	74.7891	-282.847	886.121	0.0801656	16.1769	1	271.027	-283.289	906.893	0.0653014	29.114	1	210.227	-232.181	998.137	0.318479	47.8804	0	212.58	-279.652
-291.471	-283.749	1062.55	0.545142	1.90272	1	-97.3674	-24.5606	754.904	0.102133	28.0508	0	101.325	-262.896	1195.48	0.135098	39.1967	0	249.55	-240.161	1223.47	0.0545485	24.3373	1	96.2664	-31.8772	783.924	0.347196	11.5133	0	77.8182	-282.8	883.604	0.0984671	36.9934	1	273.713	-281.391	907.738	0.0848928	32.2082	1	214.722	-227.982	995.015	0.172449	47.4163	0	204.704	-278.694
-289.278	-280.03	1049.3	0.348484	31.5991	1	-102.125	-23.7193	766.088	0.304562	45.1645	0	97.0381	-263.799	1195.42	0.109524	13.5301	0	251.15	-239.958	1218.63	0.127603	10.9015	1	100.327	-30.1415	793.722	0.268683	21.2499	1	79.4621	-282.292	876.705	0.177765	2.71312	1	278.693	-276.251	905.682	0.186155	54.8379	1	216.61	-226.568	986.669	0.216827	69.6538	1	197.953	-277.125
-292.26	-279.554	1041.18	0.216663	31.0247	1	-106.227	-24.4371	767.878	0.113317	35.6779	0	89.288	-263.812	1194.4	0.195414	4.7275	0	251.826	-240.073	1217.29	0.0374549	37.0025	0	100.936	-30.6159	798.338	0.117011	17.7117	1	80.472	-281.965	873.169	0.0922972	37.4924	1	277.954	-273.265	903.549	0.0935833	18.3934	1	220.756	-225.712	986.214	0.106434	54.2804	1	190.449	-276.361
-291.016	-277.898	1033.9	0.189172	180	1	-112.796	-25.4806	778.921	0.322273	22.2645	0	79.0502	-264.37	1192.38	0.26125	27.6867	1	250.707	-239.917	1210.74	0.166244	14.0036	0	103.724	-29.2579	806.954	0.228932	31.5217	1	82.8636	-282.089	871.349	0.0752023	35.931	0	278.375	-270.34	901.013	0.0973468	60.7518	1	222.361	-224.187	983.175	0.0939873	0.0742559	1	187.684	-275.233
-291.016	-277.898	1033.9	0	180	1	-117.252	-26.9488	782.519	0.147811	27.7635	0	71.9711	-264.606	1186.68	0.227244	12.9218	1	250.103	-240.729	1207.18	0.0925555	66.2312	0	111.649	-28.7593	813.822	0.262463	8.38716	1	96.9083	-281.802	870.978	0.351312	58.6667	0	282.789	-262.469	903.75	0.235743	49.3801	0	223.956	-222.67	980.147	0.0935863	26.1101	1	183.416	-275.075
-289.835	-277.307	1029.92	0.104919	72.3567	0	-118.87	-29.0376	785.884	0.106972	18.6717	0	66.58	-264.53	1179.88	0.216961	6.55595	1	238.039	-244.96	1204.74	0.325372	29.8098	0	116.5	-27.8139	819.186	0.182324	30.0603	1	99.8058	-283.468	875.085	0.132381	43.6191	0	282.129	-260.761	904.072	0.0464766	62.9935	0	227.61	-220.669	977.725	0.120472	39.6373	1	174.069	-274.369
-289.122	-277.598	1029.84	0.0193595	30.5217	0	-124.354	-31.6864	791.995	0.215684	6.87212	0	61.2575	-265.314	1173.76	0.2038	7.0064	1	231.652	-247.948	1198.78	0.230767	15.2846	0	122.659	-27.0829	821.14	0.162572	12.2545	1	105.605	-284.975	876.047	0.151709	13.9075	0	281.211	-252.664	893.74	0.328985	26.0218	0	229.253	-218.843	971.592	0.165151	28.4107	1	172.76	-274.143
-280.999	-276.485	1029.79	0.204986	4.48707	0	-127.68	-33.4743	794.997	0.120597	11.9407	0	56.886	-265.557	1167.52	0.190508	18.2245	1	221.958	-252.278	1193.85	0.292717	27.0618	0	128.489	-26.1314	824.485	0.169711	11.5554	1	113.172	-285.963	879.009	0.204663	3.08457	0	284.702	-246.018	887.37	0.24612	60.0814	0	228.538	-217.991	968.857	0.0738231	12.91	1	169.97	-274.544
-259.71	-275.218	1029.34	0.533287	5.04728	0	-132.149	-36.4207	797.764	0.150643	35.5406	0	52.7789	-266.075	1164.41	0.129436	31.7168	1	216.302	-254.232	1186.26	0.241438	27.5917	0	132.285	-26.1298	825.981	0.102016	20.2916	1	117.904	-286.676	880.593	0.126016	19.5505	0	286.107	-244.339	888.111	0.0577923	57.9447	1	228.247	-217.239	964.354	0.114346	74.0741	1	163.573	-274.967
-253.066	-274.242	1029.32	0.167867	5.11447	0	-135.86	-38.5974	806.143	0.235489	58.9595	0	46.2122	-266.743	1163.81	0.165704	11.7597	1	207.952	-256.873	1182.34	0.239955	22.7842	0	136.459	-25.8344	829.686	0.139716	127.631	1	124.018	-288.366	880.59	0.158578	10.1749	1	285.817	-236.562	884.942	0.210065	13.3403	1	232.861	-215.906	962.878	0.125615	7.70275	1	157.753	-275.323
-242.803	-273.641	1029.09	0.257093	2.02104	0	-139.394	-40.9716	806.435	0.106678	26.0865	1	40.9895	-266.43	1162.64	0.134052	1.2622	1	201.907	-257.805	1176.05	0.219346	2.45187	1	138.437	-23.0628	796.611	0.831251	79.0675	0	127.768	-289.964	881.072	0.102617	58.6918	1	286.296	-230.806	883.866	0.146882	20.8337	1	236.108	-214.716	961.352	0.0944968	37.056	1	154.217	-275.248
-236.926	-273.092	1029	0.147588	12.8463	0	-144.526	-42.9884	809.262	0.15492	37.1334	1	38.4571	-266.258	1162.12	0.0647456	37.5808	0	195.799	-259.135	1169.59	0.224739	2.03617	1	135.414	-19.3455	795.816	0.121429	43.9213	1	130.876	-292.605	889.473	0.233472	142.494	1	287.721	-227.714	882.737	0.0896688	8.4811	1	238.052	-214.144	957.73	0.10376	53.9952	0	151.145	-275.576
-223.803	-272.736	1025.92	0.337045	11.6611	0	-150.669	-47.0612	823.999	0.411931	21.4932	1	31.5099	-264.986	1154.1	0.267215	56.6369	0	189.823	-260.493	1163.68	0.212781	1.22767	1	135.572	-15.5713	793.607	0.109394	15.0611	1	133.036	-289.611	883.186	0.182276	75.0268	1	288.987	-223.341	881.001	0.121806	36.3572	1	238.684	-209.97	955.517	0.119174	64.7238	0	146.659	-275.95
-219.159	-273.55	1025.08	0.119745	31.6039	1	-154.52	-50.9942	829.149	0.188451	16.4127	1	24.0445	-265.89	1154.88	0.18901	14.1035	0	183.012	-261.875	1157.16	0.238261	35.6176	1	134.866	-11.3139	789.72	0.145205	27.7692	1	136.109	-289.238	883.487	0.0777495	0.0174843	1	291.022	-220.972	881.35	0.0785729	57.197	1	229.461	-205.767	950.349	0.284416	33.422	0	141.104	-277.742
-210.47	-274.709	1017.28	0.293318	9.33695	1	-159.442	-53.5335	833.002	0.168675	15.7125	1	19.0228	-265.593	1154.55	0.126029	10.0464	0	175.424	-263.518	1156.13	0.195803	7.51974	1	134.084	-9.70144	785.2	0.12154	5.03771	1	139.182	-288.865	883.788	0.0777673	19.0387	1	290.093	-215.588	879.082	0.147878	37.9656	1	227.011	-201.036	947.157	0.155268	26.5635	0	138.014	-278.62
-203.295	-274.483	1012.09	0.221442	21.8195	1	-162.125	-55.7166	834.469	0.0939304	8.17882	1	15.6285	-265.907	1154.02	0.0862501	38.5589	0	170.223	-264.825	1154.7	0.138696	41.3866	0	133.438	-8.72725	781.443	0.0983784	26.442	1	143.456	-286.851	884.748	0.120531	15.055	1	292.55	-211.416	877.508	0.127283	102.605	1	223.306	-196.612	938.611	0.257806	24.5852	0	133.641	-279.25
-193.914	-273.531	1009.68	0.243301	6.23497	1	-166.154	-58.1062	836.727	0.129989	67.311	1	10.668	-265.082	1148.95	0.178641	32.9698	0	158.335	-265.104	1160.15	0.327006	5.24033	0	130.837	-4.6753	776.408	0.174158	30.1091	1	147.887	-286.013	885.291	0.113531	83.8026	0	287.47	-210.305	876.291	0.133522	4.92232	0	217.84	-190.728	933.694	0.235427	36.1261	1	130.274	-279.711
-184.44	-271.962	1006.28	0.254747	13.2177	1	-168.259	-55.2664	840.702	0.133003	67.9518	0	2.53408	-266.114	1146.68	0.212651	10.7456	0	152.455	-264.71	1162.58	0.159325	21.4505	0	131.221	-2.74221	772.155	0.117195	5.29937	1	147.64	-285.399	896.363	0.277296	34.4901	0	281.134	-209.049	875.34	0.163233	55.3616	0	217.583	-187.695	929.154	0.136651	45.564	1	125.672	-280.02
-177.08	-270.792	1005.45	0.18743	7.34231	1	-168.62	-56.5449	842.58	0.0574922	97.317	0	-1.46781	-266.335	1144.77	0.111002	20.2162	0	142.642	-266.851	1163.92	0.25332	10.579	0	131.183	-0.0149112	765.629	0.176817	33.6117	1	149.946	-284.609	899.954	0.108476	27.1664	0	279.188	-205.492	871.677	0.136606	11.9447	0	214.499	-186.734	926.384	0.106375	13.8048	1	124.455	-279.305
-174.227	-270.518	1005.46	0.0716644	6.57668	1	-153.407	-52.4885	845.765	0.401581	6.03198	0	-8.11371	-268.148	1143.7	0.174304	3.17668	0	127.63	-270.574	1163.15	0.387149	35.9588	0	131.023	1.15852	764.832	0.0356911	105.259	1	156.464	-282.655	903.681	0.19396	11.8322	0	277.269	-203.559	869.009	0.095308	23.5761	0	210.43	-184.169	923.193	0.144295	21.3877	1	119.936	-279.887
-169.896	-270.585	1005.59	0.108342	3.40667	0	-144.651	-51.0665	847.936	0.228325	43.1592	0	-11.3971	-268.85	1143.19	0.0848874	54.9729	0	122.79	-274.128	1159.39	0.177079	44.0947	0	140.747	0.59249	766.725	0.248064	39.5009	0	161.735	-281.915	907.849	0.169019	11.525	0	276.645	-200.391	864.688	0.134851	37.3337	0	206.141	-180.56	915.416	0.239665	24.8484	1	116.852	-281.243
-164.944	-270.455	1005.52	0.123843	27.5213	0	-140.775	-50.678	853.896	0.177995	26.7158	1	-13.7339	-268.998	1138.55	0.129905	14.4894	0	114.653	-276.439	1160.51	0.213302	8.01958	0	145.648	1.94144	772.216	0.187069	48.018	0	169.038	-281.506	916.283	0.279107	8.20475	0	274.025	-198.305	862.759	0.0966304	26.158	0	205.163	-178.162	913.391	0.0821993	13.8325	1	116.839	-281.727
-153.144	-265.309	1001.41	0.337813	24.1831	0	-136.353	-55.594	877.551	0.614064	34.342	1	-17.6559	-269.329	1134.06	0.149215	16.182	0	106.416	-278.954	1162.89	0.223403	22.8162	0	147.325	-3.543	784.069	0.329199	32.7366	0	172.514	-280.764	921.402	0.15579	11.5323	0	272.966	-196.94	860.368	0.0737457	66.4758	0	202.54	-174.201	910.872	0.134413	18.3241	1	110.467	-282.194
-144.585	-264.154	1001.53	0.215949	6.72417	0	-133.973	-53.8337	882.189	0.137545	25.8938	1	-20.0112	-269.04	1129.29	0.133388	26.1433	0	98.6631	-278.507	1163.48	0.194711	13.3819	0	158.229	-8.67365	795.995	0.423838	14.2561	1	175.406	-278.997	925.895	0.140697	36.3058	0	273.069	-195.394	860.441	0.0387756	66.5339	0	200.719	-172.508	908.585	0.0844705	14.5277	1	105.234	-283.022
-133.721	-261.394	1001.96	0.280429	5.77176	0	-131.144	-52.4797	884.2	0.093144	27.0782	1	-20.0572	-269.166	1123.28	0.150067	10.0085	0	90.4482	-279.957	1163.89	0.208797	5.17931	0	167.437	-9.60012	804.441	0.313239	20.9961	1	187.791	-274.889	930.167	0.343234	3.14273	0	272.571	-195.138	860.452	0.0140133	59.6602	0	196.708	-170.571	905.288	0.138536	18.5371	1	104.872	-282.512
-121.561	-259.552	1002.17	0.307522	48.3741	0	-125.147	-52.7766	886.678	0.162402	45.4412	1	-17.8765	-268.025	1107.79	0.392215	5.2234	1	81.2162	-281.473	1163.51	0.234084	10.302	0	170.828	-11.8887	809.446	0.161607	31.7754	1	193.269	-273.379	931.871	0.148325	16.625	0	267.661	-192.915	851.673	0.257538	180	0	195.702	-170.192	903.771	0.0464868	25.4474	1	100.886	-282.933
-114.601	-262.524	1008.47	0.246173	5.1579	0	-122.721	-54.2025	892.457	0.160685	19.3765	0	-16.874	-268.092	1102.1	0.144526	11.6163	1	74.5532	-283.192	1164.3	0.173171	11.526	0	179.827	-16.931	813.037	0.273072	20.2575	1	197.535	-272.131	931.878	0.111105	35.8195	0	267.661	-192.915	851.673	0	180	0	193.365	-168.58	902.046	0.0830528	16.3795	1	98.0032	-282.566
-108.707	-264.294	1013.91	0.205375	4.9731	0	-121.788	-54.3238	899.72	0.183097	37.6425	0	-15.9313	-268.14	1099.72	0.0640419	18.0748	1	69.4924	-283.806	1164.11	0.127538	9.01893	0	183.631	-20.4341	816.748	0.159124	35.5444	1	203.305	-271.244	935.998	0.178631	18.2805	1	265.663	-193.378	851.233	0.0524209	60.0756	0	189.636	-165.128	896.714	0.184149	42.2162	1	94.1765	-280.613
-102.23	-266.192	1021.01	0.244917	36.252	0	-117.28	-53.0156	904.528	0.167973	29.2166	0	-15.3905	-269.065	1093.67	0.153566	15.5473	1	62.0152	-284.832	1165.02	0.190033	72.5657	0	193.771	-22.037	819.779	0.267606	34.9804	1	209.102	-269.725	937.912	0.157282	11.4834	1	262.521	-190.343	845.877	0.172782	137.154	0	187.005	-163.977	896.335	0.0724188	63.8328	1	88.9945	-279.8
-97.1389	-266.694	1022.04	0.130461	3.99692	0	-109.792	-52.5343	907.02	0.197659	55.1682	0	-15.296	-268.784	1091.25	0.0607631	17.5607	1	59.4969	-284.883	1159.47	0.152232	65.0182	0	196.85	-24.8905	822.592	0.126318	11.8031	1	213.407	-268.225	938.481	0.114843	14.6247	1	261.204	-192.719	849.884	0.121023	79.6436	0	183.088	-160.053	881.248	0.401848	87.9014	0	89.9153	-277.959
-85.2889	-267.406	1025.16	0.306876	11.6314	1	-106.059	-51.9531	919.749	0.331937	11.3218	0	-15.9821	-269.991	1083.86	0.188007	63.0092	1	50.9193	-283.539	1159.33	0.217085	15.6623	1	199.174	-28.076	824.588	0.110503	28.0231	1	216.772	-267.883	939.288	0.0869365	13.1301	1	252.898	-193.127	848.734	0.209884	4.75537	1	185.196	-157.971	881.126	0.0741182	89.0951	0	86.0226	-275.782
-78.8389	-266.843	1025.9	0.162931	25.356	1	-98.9406	-52.127	933.583	0.38898	63.0219	0	-18.5252	-271.702	1082.89	0.0803594	80.2479	1	43.5353	-284.122	1160.26	0.186638	3.15141	1	201.36	-30.0032	828.498	0.121905	53.0632	1	224.816	-265.165	942.013	0.222948	5.98234	1	249.035	-193.111	847.945	0.0985551	8.49729	1	183.321	-156.085	879.763	0.074705	8.17767	0	81.3708	-275.863
-73.1793	-263.508	1026.65	0.165276	2.62283	1	-96.2712	-54.0953	933.884	0.0832543	36.6947	1	-18.2634	-269.71	1073.04	0.251533	39.169	0	35.3954	-285.21	1161.4	0.207264	0.0110395	1	209.352	-31.1571	829.566	0.203633	13.358	1	229.125	-264.06	943.077	0.114337	29.0515	0	244.938	-193.699	846.933	0.106527	52.6009	1	177.433	-150.762	874.227	0.241939	39.3372	0	81.2621	-275.577
-71.6103	-262.632	1026.78	0.0450399	16.9401	1	-91.7863	-54.4192	935.971	0.123936	19.4083	1	-18.4068	-269.671	1072.85	0.00586556	180	0	31.3185	-285.755	1161.97	0.103806	5.48244	1	217.276	-32.0259	832.588	0.213127	38.1579	1	235.106	-261.705	941.386	0.166158	36.1915	0	243.45	-193.808	843.537	0.0927243	56.1937	1	176.268	-150.103	869.647	0.119301	8.17606	0	75.5129	-275.956
-68.6436	-261.97	1026.81	0.0759975	61.2529	1	-87.21	-56.1719	937.164	0.12609	40.1657	1	-18.4068	-269.671	1072.85	0	180	0	27.1573	-286.713	1162.45	0.107445	58.6388	1	222.595	-32.952	841.513	0.260768	46.3865	1	236.741	-260.867	939.146	0.072443	71.461	0	242.833	-193.857	843.427	0.0157069	8.45812	1	172.337	-146.923	858.182	0.313256	16.4533	0	75.2327	-275.066
-66.3225	-260.611	1031.53	0.135822	64.2807	1	-83.645	-58.6637	942.783	0.17764	11.5907	1	-12.1537	-273.097	1070.33	0.1891	34.4592	0	22.802	-285.097	1157.99	0.160973	40.0992	1	220.415	-30.5984	851.557	0.263616	16.9344	0	230.683	-261.8	929.768	0.280083	24.887	0	240.865	-194.307	842.986	0.0516691	5.18666	0	169.781	-144.858	854.302	0.127103	35.2446	1	71.8078	-275.188
-62.6689	-260.237	1031.46	0.0918346	42.6298	1	-78.8085	-60.0584	950.187	0.223816	7.37553	1	-0.975754	-272.538	1069.54	0.280491	4.56575	0	19.4773	-285.029	1157.56	0.0838327	29.3887	1	220.556	-30.2954	859.373	0.195573	13.3477	0	229.21	-260.953	921.694	0.206262	0.0437856	0	238.542	-194.824	842.688	0.0599696	42.3835	0	168.995	-144.88	847.816	0.163348	26.67	1	68.8343	-272.76
-59.9582	-259.443	1033.87	0.0928127	57.9806	0	-77.0427	-60.5431	953.804	0.101367	42.2636	1	4.15427	-272.68	1069.08	0.128818	41.2357	1	12.3694	-286.072	1152.44	0.220509	55.9587	1	224.971	-28.702	876.938	0.454537	25.6794	0	228.532	-260.562	917.964	0.0953025	22.8244	0	236.651	-193.723	842.297	0.0555672	43.4037	0	168.294	-143.375	844.784	0.0864268	14.9015	1	65.9885	-270.72
-64.7361	-255.258	1059.22	0.653217	29.1387	0	-71.7137	-61.2842	955.891	0.144265	12.1517	1	7.57707	-275.869	1068.69	0.117375	41.9671	1	3.30496	-287.936	1155.89	0.246849	15.475	0	224.213	-24.565	886.487	0.26084	16.5635	1	227.453	-261.81	913.884	0.110021	15.3183	0	234.081	-191.304	837.743	0.144039	43.9716	0	165.793	-141.737	837.508	0.196647	6.94005	1	64.8713	-269.192
-68.6408	-253.818	1063.85	0.155742	54.0389	1	-65.7844	-61.7078	959.73	0.176916	29.0542	0	11.9511	-275.994	1067.48	0.113447	11.5998	1	-3.44248	-289.201	1156.48	0.172269	7.89404	0	225.159	-22.6178	890.424	0.112323	17.7351	1	226.282	-261.933	908.659	0.133907	25.2744	0	227.624	-190.15	835.76	0.171319	55.8387	0	163.262	-141.048	830.169	0.194838	62.1606	1	63.5042	-268.611
-67.6766	-254.729	1069.61	0.147682	43.5652	1	-59.5875	-62.0493	960.144	0.155502	1.11448	0	16.3796	-275.834	1067.15	0.111102	38.5327	1	-9.51685	-289.519	1156.78	0.152252	57.7294	0	224.814	-20.672	896.807	0.167054	6.14229	1	225.465	-262.787	906.89	0.0531757	101.467	0	225.428	-188.63	837.554	0.0804278	27.8015	0	162.106	-140.811	829.999	0.0298118	63.0714	1	62.2133	-267.642
-56.7721	-253.481	1078.47	0.352612	48.1928	1	-44.4461	-62.5996	961.073	0.379497	25.3025	0	22.079	-278.241	1062.78	0.189306	31.7913	1	-17.0371	-287.485	1146.5	0.322521	9.79951	0	224.94	-18.3891	902.596	0.155599	11.2451	1	227.75	-262.737	906.371	0.0585939	101.658	0	223.142	-185.775	838.241	0.0930315	53.3578	0	160.966	-140.343	826.438	0.0942067	27.4725	1	60.5702	-266.84
-55.8877	-254.853	1091.26	0.322429	7.8693	1	-38.2897	-65.2637	963.226	0.176122	6.51371	0	24.9062	-278.632	1062.45	0.0718254	7.764	1	-20.8954	-287.406	1142.13	0.145776	8.15213	0	225.721	-16.7409	911.074	0.216812	2.96375	1	226.54	-263.522	903.72	0.0754551	25.5059	0	218.655	-183.283	834.158	0.163962	37.8779	0	159.533	-137.873	823.09	0.110013	32.8468	1	57.5064	-266.305
-53.8796	-256.699	1101.66	0.268842	15.2324	1	-27.2763	-68.6128	966.487	0.299111	14.6287	1	27.81	-278.645	1062.21	0.072853	75.198	0	-27.1994	-288.224	1136.2	0.217326	25.5469	0	226.15	-15.0564	920.867	0.248643	2.50829	1	226.205	-263.319	901.853	0.0476938	37.3344	1	216.313	-183.161	833.799	0.0593176	41.9831	0	157.422	-137.546	820.672	0.0806681	37.8976	1	57.1584	-264.835
-50.8721	-256.496	1109.41	0.207863	6.71791	1	-18.3457	-71.6218	972.008	0.273049	17.2671	1	33.4618	-282.659	1077.74	0.425293	25.9534	0	-29.265	-289.069	1130.87	0.144408	71.2624	1	226.889	-13.6902	929.37	0.216089	9.69217	1	225.853	-264.157	900.502	0.0406955	88.3473	1	214.268	-181.074	833.208	0.0745122	43.2728	0	151.619	-138.63	819.181	0.152204	12.7295	0	57.1584	-264.835
-48.9863	-256.247	1116.7	0.188266	13.8351	1	-12.7585	-75.9242	977.432	0.222414	41.0554	1	39.1696	-279.662	1090.62	0.36003	42.1246	0	-34.2074	-290.475	1131.22	0.128751	31.0371	1	227.528	-13.0176	932.018	0.0701412	1.3657	1	228.443	-265.067	900.297	0.0688217	102.301	1	210.805	-180.859	831.173	0.100557	24.6794	0	143.593	-138.289	817.36	0.205934	45.483	0	54.4248	-263.067
-45.3426	-255.016	1123.96	0.205352	13.6857	1	-1.57755	-77.5124	978.712	0.284137	35.4686	1	35.9362	-280.204	1102.01	0.296369	37.4551	1	-45.8137	-291.153	1125.87	0.319911	30.6106	1	229.281	-10.9807	939.287	0.193747	60.5561	1	227.122	-265.771	897.024	0.0899879	30.4593	1	208.633	-179.789	830.437	0.0632661	49.5204	0	140.088	-136.359	812.028	0.166643	48.3207	0	54.3026	-262.668
-41.6258	-253.467	1128.52	0.152147	31.5367	1	3.55533	-82.2096	980.989	0.183025	28.5044	1	36.5037	-282.58	1105.75	0.111557	22.3923	1	-49.8064	-291.654	1126.27	0.1011	43.4472	1	229.407	-8.71218	939.847	0.0585019	63.7122	0	227.251	-265.218	893.01	0.10134	30.2362	1	205.325	-180.959	830.653	0.0879026	71.073	0	137.099	-136.493	811.404	0.076414	0.00507665	0	52.4108	-262.702
-39.415	-251.865	1143.64	0.384038	44.6817	0	10.7269	-85.2944	987.881	0.260344	40.1852	0	36.7724	-283.62	1111.37	0.143178	30.9578	1	-56.0362	-291.34	1121.62	0.194576	43.6681	1	242.106	-4.07396	944.869	0.360533	14.116	0	225.941	-265.915	889.733	0.0899379	27.8816	1	202.855	-178.317	834.314	0.128671	19.2393	0	134.114	-136.626	810.78	0.0763083	47.1812	0	51.3296	-261.842
-33.587	-248.502	1148.37	0.205726	40.2673	0	19.29	-86.9679	988.306	0.218384	8.65107	0	35.5486	-283.306	1114.16	0.076619	20.211	1	-58.4901	-292.034	1121.77	0.0638581	74.593	1	251.953	0.740022	946.313	0.276403	56.1533	0	225.681	-267.55	887.442	0.070669	56.0409	0	198.143	-175.859	837.788	0.158721	35.1045	1	130.944	-135.751	805.735	0.15055	3.23859	0	51.4866	-259.432
-30.5554	-249.016	1156.39	0.214668	6.92033	0	28.7185	-89.4283	987.436	0.244575	13.5165	0	32.7513	-285.326	1121.74	0.208217	21.1351	1	-62.0071	-291.244	1112.55	0.247455	13.9849	1	252.482	2.33712	948.216	0.063493	46.8179	1	227.246	-267.371	885.307	0.0663445	39.0817	0	183.258	-172.642	838.097	0.380806	30.1259	1	128.589	-134.93	802.244	0.107267	17.8132	0	50.9291	-259.585
-28.1099	-249.689	1161.26	0.137347	5.51171	0	36.3091	-93.4923	986.786	0.215865	10.5236	0	32.8345	-286.087	1124.91	0.0813895	36.9822	1	-65.2102	-289.556	1107.09	0.163665	35.1824	1	258.726	4.60281	951.251	0.182571	17.5711	1	227.288	-267.975	882.785	0.0648317	79.1116	0	181.958	-172.435	838.892	0.0384499	7.93304	1	124.378	-134.428	798.84	0.135939	31.2795	0	47.8011	-257.671
-25.0602	-250.588	1169.13	0.212183	31.664	1	39.1264	-94.5034	986.891	0.0748749	6.77986	0	35.4646	-285.106	1129.49	0.134396	26.0769	1	-64.594	-288.567	1099.54	0.19118	180	1	265.848	5.88778	952.477	0.183507	21.8714	1	217.942	-269.673	881.165	0.240896	18.7582	0	179.124	-171.499	840.778	0.0882493	31.3775	1	123.145	-134.762	798.518	0.0329376	16.4114	0	47.5639	-256.868
-18.4199	-252.527	1174.22	0.214684	18.7428	1	44.2157	-97.0081	987.296	0.14217	13.565	0	36.141	-284.469	1138.4	0.223802	82.8044	1	-64.594	-288.567	1099.54	0	180	1	270.541	8.46552	954.68	0.144754	13.7205	1	211.206	-268.704	879.367	0.175969	23.967	0	175.731	-171.183	840.978	0.0853448	1.9553	1	118.21	-135.149	795.97	0.139178	22.2387	1	46.8489	-255.935
-10.2985	-254.573	1186.19	0.365224	49.8563	1	48.5157	-100.584	987.58	0.139987	14.9101	0	37.9856	-283.041	1138.45	0.0583323	124.058	1	-72.8328	-290.8	1094.06	0.253484	51.9878	1	272.313	10.0392	956.038	0.068278	8.69885	1	208.416	-267.759	877.158	0.0920524	40.0331	0	169.077	-170.421	841.553	0.168061	5.02518	1	114.986	-136.388	792.498	0.122425	26.3425	1	46.697	-254.953
-11.8665	-255.249	1191.61	0.142035	25.4703	1	59.5106	-109.629	992.157	0.373882	40.1981	1	30.3146	-283.172	1145.88	0.266974	71.5209	1	-73.5407	-291.128	1085.86	0.205943	26.7274	1	274.767	11.6336	957.441	0.0811397	21.2241	1	203.35	-269.756	875.397	0.143078	24.4524	0	163.941	-170.269	842.126	0.129252	57.327	1	111.728	-137.59	782.126	0.273448	134.45	1	44.1039	-254.039
-10.3143	-255.264	1202.02	0.26307	16.6885	1	61.5009	-110.579	991.355	0.0586688	13.6493	1	32.6639	-282.257	1150.87	0.139754	25.0887	1	-77.6341	-291.53	1079.23	0.195107	38.6087	1	281.195	13.8694	958.513	0.17224	7.71153	1	198.443	-270.193	871.591	0.15563	27.4799	0	162.061	-171.03	845.764	0.104125	26.6692	0	110.749	-137.409	783.942	0.0517692	79.9276	1	43.622	-252.06
-6.18633	-254.461	1211.07	0.249541	3.99511	1	65.1119	-111.912	990.86	0.0970194	26.3322	1	32.6772	-281.882	1154.71	0.0964391	27.6944	1	-76.98	-290.616	1072.47	0.171419	5.57219	1	286.449	15.4449	960.114	0.142851	120.758	1	195.624	-270.277	865.514	0.167487	40.9026	0	156.554	-174.055	850.09	0.190713	51.3179	0	107.073	-138.672	782.889	0.100669	3.66385	1	43.9745	-253.88
-1.07701	-254.023	1220.77	0.274413	16.571	1	67.355	-114.067	991.103	0.0779999	17.4557	1	32.7668	-280.831	1156.31	0.0480478	29.6038	0	-76.6395	-289.6	1068.13	0.111585	98.5941	1	281.116	15.1352	940.09	0.518095	5.67359	0	192.692	-270.754	864.161	0.08158	58.0355	0	152.931	-173.991	849.56	0.0915492	8.61034	0	104.666	-139.326	782.231	0.064504	12.5792	1	44.1677	-254.001
5.14596	-253.959	1227.17	0.223018	8.74256	1	71.7386	-116.471	990.728	0.125334	5.88437	1	32.7851	-280.537	1160.92	0.115548	42.3194	0	-79.729	-290.333	1068.21	0.0794	81.0716	1	280.163	14.7765	936.932	0.0829597	6.29835	0	192.162	-270.097	861.438	0.0712704	43.4699	0	140.978	-175.296	846.749	0.308711	50.9843	0	100.086	-139.515	781.181	0.117556	0.00634841	1	42.5123	-253.485
11.1661	-254.156	1235.57	0.258447	38.8077	1	77.4156	-119.471	989.583	0.163063	17.2809	1	35.4092	-279.726	1163.82	0.0997372	23.5161	0	-81.8334	-287.744	1060.71	0.205246	77.8657	0	278.427	13.4558	931.235	0.152517	19.5367	1	185.919	-271.918	855.549	0.219344	36.244	0	137.521	-176.716	849.414	0.11477	46.1	0	97.8009	-139.61	780.656	0.0586705	11.9924	0	37.5602	-253.562
18.3306	-254.837	1237.58	0.186848	62.7896	1	82.2235	-120.664	989.601	0.12384	76.0789	1	44.4669	-278.314	1167.89	0.250758	22.5742	1	-83.2197	-287.172	1060.94	0.0379603	102.215	0	278.307	12.2047	928.762	0.0693395	36.9917	1	184.897	-272.03	850.639	0.125421	60.0592	0	137.035	-180.222	857.93	0.230548	46.3017	0	86.76	-142.431	778.581	0.289569	71.9378	0	34.8259	-254.417
20.3162	-257.224	1247.77	0.266209	13.0234	1	85.4171	-121.671	976.329	0.342186	1.14442	0	55.7292	-277.485	1168.25	0.282463	30.3907	1	-79.379	-281.661	1039	0.573694	40.9842	0	273.75	6.69466	924.143	0.212807	12.8097	1	181.104	-272.658	849.379	0.101155	78.2507	0	130.731	-185.918	862.412	0.240162	10.5935	1	82.025	-145.806	788.485	0.287134	47.8366	0	35.0393	-255.431
25.9707	-259.075	1261.13	0.365584	80.5225	1	89.7004	-123.167	959.65	0.432139	78.4779	0	61.4948	-277.63	1171.82	0.169547	11.8023	1	-69.6673	-278.58	1031.47	0.316686	27.8237	0	272.424	4.05912	921.626	0.0969589	16.2509	1	177.578	-273.344	855.625	0.180138	67.5313	0	123.711	-193.114	865.632	0.263903	33.6746	1	75.6752	-146.432	790.428	0.166743	41.6058	0	30.3307	-256.503
29.5309	-258.627	1260.35	0.0918192	51.9064	1	97.2087	-123.502	960.05	0.18816	26.3854	0	68.4128	-276.712	1174.79	0.189593	14.0696	1	-64.4882	-277.905	1030.53	0.132668	25.6948	0	269.453	-0.585733	913.372	0.248166	7.6036	1	175.78	-273.55	855.392	0.045607	54.4255	1	120.058	-198.336	873.389	0.250974	45.6948	1	73.1624	-148.827	793.714	0.119501	62.6981	0	23.872	-258.041
34.0243	-258.507	1264.03	0.145283	26.1947	1	101.858	-124.603	958.202	0.128074	60.7888	1	72.3218	-275.107	1176.32	0.112365	57.65	1	-59.8354	-276.986	1027.13	0.145949	21.4668	0	268.504	-1.85487	910.184	0.089	8.74956	1	171.652	-274.227	847.614	0.220792	44.4874	1	115.123	-200.215	874.724	0.136176	3.73306	1	66.8252	-150.062	792.369	0.164882	14.0774	0	23.8061	-258.462
43.4974	-255.494	1267.11	0.260163	26.2247	0	103.026	-125.476	948.841	0.236849	66.068	1	75.1049	-275.248	1187.59	0.29021	51.1555	1	-56.5971	-275.579	1022.01	0.15549	3.97397	0	266.701	-3.14467	906.25	0.112893	11.982	1	168.008	-274.546	846.472	0.0957885	45.2175	1	109.01	-202.949	876.671	0.174338	11.1047	1	58.2384	-152.14	792.688	0.221007	52.8366	0	23.3978	-257.759
50.8993	-250.766	1266.42	0.220253	16.9935	0	110.366	-125.716	946.631	0.191738	20.5761	1	78.6825	-274.185	1189.4	0.103692	54.456	1	-53.4552	-274.29	1017.74	0.136388	7.82439	0	264.611	-4.14958	899.14	0.186945	7.59261	1	166.657	-274.693	843.855	0.0737194	44.6964	1	104.536	-206.113	877.998	0.140969	15.1213	1	54.6871	-155.201	798.191	0.180745	15.981	1	21.0323	-258.247
59.1416	-246.274	1268.42	0.239945	20.8853	0	114.414	-125.86	946.901	0.101483	51.6845	1	80.0764	-274.364	1196.84	0.189406	46.1758	1	-50.1372	-273.227	1011.97	0.168547	110.542	0	262.625	-5.14778	894.51	0.128428	18.8062	1	162.198	-275.673	842.366	0.120066	46.3963	1	101.986	-207.073	878.947	0.0721347	31.1401	1	49.734	-157.501	802.504	0.173965	14.3233	1	15.598	-259.88
77.4425	-243.928	1273.33	0.477354	24.6457	1	121.626	-126.46	938.918	0.269379	43.4355	1	82.7648	-273.823	1198.68	0.0824888	7.47007	1	-41.9285	-277.128	1021.31	0.325858	4.51945	0	261.348	-7.69579	890.041	0.132489	41.5085	0	158.182	-278.073	833.319	0.25463	155.656	1	96.4963	-211.471	886.387	0.255954	40.243	0	43.8163	-160.657	805.521	0.183852	33.1835	1	13.6783	-260.049
96.9329	-240.875	1269.97	0.500321	7.68459	1	130.239	-127.698	938.238	0.218213	26.7663	1	87.2545	-272.696	1201	0.12952	9.86865	1	-35.6663	-279.432	1028.88	0.252276	27.2072	0	245.828	-11.8457	880.026	0.473291	24.4312	0	158.173	-277.894	834.464	0.0289709	102.929	1	94.4958	-212.327	886.717	0.055019	30.3879	0	37.2283	-162.47	804.734	0.171955	10.1238	1	12.5429	-261.81
105.956	-238.621	1269.33	0.233066	1.96775	1	133.313	-128.461	936.359	0.0920455	18.0712	1	95.2334	-270.748	1203.49	0.214515	15.5825	1	-32.4581	-282.237	1031.03	0.11933	72.8699	0	237.279	-15.3096	878.662	0.233109	4.20051	0	156.298	-278.387	834.079	0.0494047	32.0925	1	91.5239	-215.268	889.276	0.122559	23.5685	0	34.1443	-163.758	803.917	0.086012	16.44	1	10.3355	-263.283
116.063	-235.725	1268.64	0.263388	10.0609	1	136.13	-129.485	933.011	0.112346	17.2926	1	97.0766	-270.233	1204.7	0.0566105	20.603	1	-29.8026	-281.672	1029.77	0.0748969	24.3135	1	231.367	-17.2097	877.714	0.157037	39.0555	0	153.633	-278.678	831.628	0.0908126	32.6845	1	87.0988	-218.502	890.17	0.138831	23.3631	0	28.7669	-166.26	804.181	0.148421	32.8508	1	5.43976	-265.54
130.248	-233.6	1265.97	0.36478	22.953	1	140.876	-130.045	929.792	0.144052	50.5753	1	105.827	-269.386	1206.87	0.226401	5.08016	1	-24.7243	-281.087	1029.65	0.127828	13.4724	1	218.024	-22.7056	861.938	0.534517	42.489	1	150.019	-279.364	830.98	0.0933916	17.8945	0	83.0716	-222.424	893.601	0.16464	2.46829	0	23.8673	-169.798	808.225	0.181789	19.8117	1	3.56659	-266.142
142.387	-233.551	1268.29	0.30901	10.9005	1	141.414	-130.703	923.634	0.155404	98.6638	0	112.08	-268.297	1208.11	0.161704	12.7213	1	-18.1229	-280.127	1027.91	0.17237	15.0212	1	209.778	-24.9297	861.112	0.214505	4.26087	1	146.281	-279.868	829.004	0.106459	36.2959	0	78.8321	-226.312	896.846	0.165109	2.7664	0	21.8369	-172.163	812.071	0.123767	39.4955	0	0.145636	-265.131
147.183	-232.607	1269.43	0.125456	17.5812	1	145.832	-133.335	925.115	0.133805	26.2425	0	116.313	-267.791	1208.02	0.106607	9.15406	1	-11.3351	-280.532	1027.32	0.170641	7.44936	1	200.11	-27.4992	859.388	0.253784	20.4927	1	142.888	-277.859	824.457	0.150459	61.0301	0	75.7796	-229.333	899.472	0.125863	24.1757	0	16.095	-174.139	814.225	0.161073	40.1187	0	-3.34697	-265.446
155.388	-231.975	1268.97	0.206039	5.1524	1	152.62	-134.03	925.889	0.17166	17.5538	0	122.233	-267.354	1206.97	0.150704	16.2539	1	-8.24779	-280.928	1026.69	0.0793659	10.7231	1	188.841	-32.6812	852.771	0.351442	12.6797	1	140.951	-278.069	824.559	0.0487729	44.9854	0	70.1435	-233.854	900.478	0.182364	44.8679	1	12.1988	-176.282	821.627	0.215888	14.8488	0	-5.22844	-266.184
168.254	-229.965	1268.82	0.325574	8.03835	1	157.698	-136.221	926.788	0.140089	36.8837	0	130.147	-266.811	1207.83	0.199476	1.76288	1	-4.6282	-281.286	1026.64	0.0909378	60.8115	0	183.623	-34.6434	851.176	0.144962	22.2095	1	139.918	-278.381	825.717	0.0395736	50.7161	0	67.6701	-239.184	906.718	0.21428	39.2872	1	9.95524	-179.42	826.954	0.164412	48.9353	0	-8.03561	-266.87
174.634	-229.684	1269.3	0.16011	7.65491	1	161.472	-137.923	924.62	0.116838	35.1341	0	137.234	-266.369	1208.82	0.179236	10.5153	1	3.94921	-283.049	1041.74	0.436312	30.8985	0	172.666	-39.5773	841.804	0.380971	11.5164	1	131.527	-279.011	825.35	0.210564	52.1144	0	61.1232	-244.265	908.891	0.214178	5.12588	1	1.52345	-181.847	829.349	0.227383	12.2106	0	-10.2198	-268.872
188.028	-228.559	1268.59	0.336493	7.98312	1	170.405	-140.845	925.772	0.236733	27.5024	0	145.947	-264.824	1208.77	0.22122	4.35043	1	8.50012	-281.811	1044.97	0.142891	19.8209	0	167.849	-42.4499	838.843	0.158556	11.3897	0	129.189	-277.811	822.542	0.0961648	22.8549	0	56.3481	-248.087	911.087	0.162468	7.14962	1	-5.59882	-184.833	833.076	0.214379	23.8588	0	-11.9128	-269.571
195.863	-228.406	1267.19	0.199016	26.9077	1	176.853	-144.689	923.406	0.196767	22.2834	0	152.83	-263.877	1208.27	0.174155	3.96462	1	16.6466	-281.081	1055.77	0.338743	46.1261	0	157.324	-46.5281	834.609	0.30138	6.34662	0	126.973	-277.621	817.42	0.1396	11.6686	0	53.0845	-251.462	912.977	0.126529	26.8331	1	-11.1556	-187.337	840.235	0.235049	40.7216	0	-15.6217	-270.531
204.462	-227.935	1269.78	0.224788	30.3967	1	181.386	-148.1	923.797	0.142169	9.34923	1	157.22	-263.274	1208.26	0.110771	11.4603	1	27.3344	-278.512	1057.17	0.277017	34.198	1	149.444	-50.6686	830.944	0.240675	12.5986	0	124.365	-276.74	805.024	0.317456	57.9416	0	50.7459	-254.811	917.472	0.151857	44.8088	1	-15.5336	-188.64	840.99	0.115746	8.73285	0	-18.4395	-271.226
215.916	-227.025	1266.98	0.295613	1.95619	1	185.965	-150.495	924.212	0.129602	4.83773	1	165.051	-263.681	1207.71	0.19653	9.48452	1	33.3545	-278.063	1062.32	0.198296	22.8582	1	143.126	-55.9261	828.449	0.214742	9.09429	0	128.995	-277.031	800.509	0.161825	39.2308	1	48.1957	-255.882	918.058	0.0706799	37.9802	0	-19.6831	-190.408	841.264	0.112966	12.383	0	-19.1509	-272.35
231.683	-225.58	1263.67	0.404397	36.3386	1	190.359	-152.941	925.027	0.127358	13.0782	1	170.087	-263.324	1206.78	0.128328	10.7741	1	37.9987	-277.723	1063.79	0.122121	40.1675	1	137.379	-61.9396	824.812	0.226955	16.3761	1	132.072	-276.349	800.09	0.0794952	49.4292	1	44.133	-257.99	923.465	0.177085	17.7766	0	-25.9026	-191.91	842.57	0.163256	15.6934	0	-19.7992	-273.183
235.556	-227	1264.73	0.106488	26.9033	1	194.293	-154.654	924.829	0.107364	9.31762	1	173.465	-262.912	1206.77	0.0850762	11.2113	1	42.0321	-278.407	1069.94	0.184677	13.4071	1	133.487	-64.1159	823.226	0.118313	10.7799	1	133.646	-274.081	797.873	0.0885164	44.3549	1	37.5764	-259.633	928.179	0.206028	11.084	0	-34.1087	-194.583	846.903	0.241425	22.3304	0	-21.7348	-273.877
246.003	-227.314	1263.75	0.262421	40.1025	1	200.655	-156.773	923.591	0.170475	15.6614	1	178.723	-263.295	1206.63	0.131844	7.82593	1	46.7578	-279.179	1074.4	0.163591	4.98942	1	127.628	-68.359	819.305	0.205717	10.0735	1	132.723	-272.226	791.957	0.156708	33.4616	1	34.8892	-260.416	929.424	0.0765787	58.6358	0	-37.8243	-197.834	850.696	0.155649	11.3538	1	-24.8432	-274.507
248.144	-227.839	1265.19	0.0658052	33.8151	1	202.592	-157.638	923.745	0.0531791	10.0111	1	183.821	-262.984	1206.35	0.127883	41.2182	1	52.3583	-280.233	1078.87	0.181016	13.8929	1	120.304	-72.5699	812.896	0.265108	13.2211	1	133.826	-271.18	789.727	0.067456	15.5174	1	34.5008	-261.529	934.254	0.124298	14.3956	0	-42.5553	-200.337	855.618	0.181788	13.739	1	-29.0308	-274.144
256.328	-227.594	1265.56	0.204879	17.7117	1	205.253	-159.084	923.49	0.0759907	3.9567	1	188.647	-263.63	1201.78	0.166949	32.2648	1	57.9794	-281.224	1086.17	0.231642	13.9515	0	116.569	-75.2198	810.779	0.126121	11.6548	1	134.161	-270.199	787.759	0.0556255	8.65053	1	35.5392	-263.826	940.83	0.176073	23.618	0	-46.5061	-204.334	860.137	0.18028	14.0041	1	-29.8051	-274.731
262.135	-229.007	1264.91	0.150311	16.4446	1	208.593	-161.143	923.328	0.0981693	14.4297	1	193.45	-263.351	1200.73	0.12311	5.20516	1	62.2825	-283.04	1095.84	0.268502	46.275	0	109.252	-79.1314	808.504	0.215074	21.0076	1	134.264	-269.456	786.663	0.0331942	91.4064	1	34.4033	-265.244	944.783	0.10876	19.6992	0	-48.7647	-207.071	864.735	0.145208	28.1445	1	-31.7892	-276.102
272.823	-228.478	1263.47	0.269928	36.3133	1	212.538	-162.524	923.701	0.104916	8.997	1	198.136	-263.504	1199.6	0.120539	10.1894	1	68.7594	-282.191	1098.54	0.176748	23.4592	0	102.866	-84.0072	802.955	0.244125	22.4696	1	134.819	-269.401	786.769	0.0142025	109.537	1	27.4625	-268.958	954.074	0.304443	12.8026	0	-52.0642	-209.638	866.76	0.116124	24.3392	0	-33.0898	-280.87
276.866	-226.383	1260.13	0.141148	27.1578	0	218.237	-164.169	925.129	0.152511	43.2499	1	205.463	-262.436	1198.13	0.188749	3.55189	1	74.4246	-282.549	1104.04	0.197605	4.24931	0	99.0972	-86.0995	801.924	0.110804	14.108	0	133.802	-267.195	783.157	0.108825	94.8709	0	25.9275	-270.267	957.636	0.102342	7.86926	0	-57.6094	-211.373	867.9	0.148029	56.2462	0	-33.0931	-284.362
281.989	-221.089	1258.2	0.190398	17.3251	0	222.304	-167.951	923.023	0.148493	31.1429	1	212.068	-261.056	1196.9	0.171463	3.55642	1	79.4823	-282.814	1108.28	0.164975	13.1665	0	91.4557	-92.6437	801.023	0.252524	22.5609	0	125.304	-261.447	790.339	0.313091	36.3194	0	22.5386	-272.224	966.788	0.248833	9.64753	0	-65.6238	-212.127	860.105	0.28013	16.483	0	-43.7398	-287.987
286.238	-212.722	1254.68	0.250541	24.4066	0	224.226	-168.793	923.171	0.0525919	11.4148	1	219.358	-259.993	1195.44	0.187792	15.7971	1	85.8237	-284.805	1115.66	0.248394	10.1243	0	86.3099	-100.444	802.815	0.237876	50.1445	0	118.637	-255.572	790.234	0.222185	18.3866	0	21.9103	-273.101	969.946	0.0834406	7.5208	0	-69.8115	-213.135	857.724	0.123041	20.719	0	-47.6797	-289.605
299.186	-202.444	1250.57	0.425841	11.3461	1	228.722	-169.768	923.506	0.115309	46.1422	1	225.625	-260.418	1195.32	0.157068	9.13363	1	89.3273	-285.845	1118.51	0.115801	13.3565	0	81.9738	-106.013	797.077	0.227407	78.9455	0	113.876	-253.421	790.801	0.131377	47.6673	0	20.8373	-275.575	975.754	0.160077	18.0885	1	-75.1278	-214.356	851.305	0.210604	11.4888	1	-51.6626	-291.052
306.404	-194.306	1249	0.274776	18.1459	1	229.884	-171.646	923.513	0.0552037	38.542	1	232.322	-260.435	1194.21	0.169705	10.7674	1	96.7184	-286.893	1122.25	0.208738	11.3384	0	77.7772	-116.708	806.172	0.36634	53.0577	1	111.275	-254.04	793.031	0.087025	34.0127	0	17.4416	-277.019	983.564	0.215944	16.7046	1	-79.1405	-215.246	848.074	0.130694	27.8306	1	-55.5742	-292.565
310.594	-184.578	1247.71	0.266759	14.4609	1	234.018	-173.751	921.487	0.126562	23.3587	0	240.046	-259.665	1194.16	0.194051	22.5361	1	103.341	-286.395	1125.28	0.182585	46.3984	0	66.9975	-122.068	806.558	0.301129	28.2364	1	108.636	-252.306	797.106	0.128884	46.1816	0	15.5843	-278.88	986.97	0.107571	12.9964	1	-84.0033	-213.624	840.098	0.237033	31.9785	1	-59.5287	-294.474
316.345	-177.168	1246.75	0.23572	12.1049	1	238.188	-175.908	916.461	0.171939	58.8695	0	244.646	-259.896	1195.89	0.123003	42.3754	1	108.496	-288.133	1139.37	0.377585	19.5855	0	62.0919	-128.124	808.86	0.203141	39.9566	1	102.923	-249.793	797.842	0.157103	35.3552	1	13.5457	-281.603	994.15	0.198622	28.6478	1	-88.6318	-213.875	837.522	0.132579	18.704	1	-62.0939	-295.434
319.277	-171.096	1246.26	0.169013	17.8908	1	245.267	-175.353	917.056	0.178131	24.5415	0	249.852	-260.596	1206.11	0.287374	12.0307	0	111.093	-288.185	1142.6	0.103571	58.6833	0	56.4774	-130.641	807.389	0.15816	10.8708	1	99.3825	-247.856	801.453	0.135384	34.8511	1	12.0347	-282.321	995.596	0.055282	55.6408	1	-93.4764	-213.572	836.541	0.123803	20.2093	1	-65.6942	-296.8
319.942	-167.142	1245.4	0.102518	29.0807	1	252.022	-177.746	918.449	0.182521	17.3084	1	253.906	-259.48	1212.96	0.200995	58.4783	0	107.656	-286.513	1152.43	0.263623	42.0196	0	49.2775	-135.643	805.799	0.222737	32.0475	1	93.5633	-247.295	802.841	0.150217	20.4135	1	10.5466	-282.075	995.47	0.0378391	99.3871	1	-98.3044	-215.048	835.609	0.128346	20.7449	1	-67.4097	-296.323
325.023	-160.882	1244.03	0.204461	10.1801	1	254.769	-179.412	918.35	0.0803501	36.7017	1	250.19	-260.746	1220.68	0.216364	29.6117	1	109.775	-285.205	1157.33	0.137342	10.2999	1	45.4783	-140.726	807.626	0.165098	14.9719	1	89.9531	-246.902	805.269	0.109206	7.79218	1	10.6501	-283.301	998.8	0.0887617	18.6177	1	-100.796	-215.595	836.048	0.0647029	20.7341	1	-68.1646	-296.332
331.969	-154.924	1242.37	0.232505	24.8665	1	263.399	-178.708	919.272	0.21769	22.0842	1	250.538	-260.901	1226.94	0.156721	31.4724	1	113.513	-284.221	1163.3	0.177812	25.5365	1	44.4932	-143.267	808.417	0.07095	43.7479	1	87.1705	-246.179	807.484	0.0907317	33.3252	1	9.14832	-285.611	1003.5	0.136222	31.2535	0	-104.408	-216.699	835.352	0.096032	16.516	1	-73.2442	-295.989
333.639	-151.251	1241.88	0.101614	79.2805	1	264.173	-178.322	919.435	0.0220124	6.87621	1	249.323	-260.851	1229.2	0.064274	19.9075	1	115.112	-285.241	1171.18	0.20269	6.21332	1	33.7817	-149.787	806.874	0.315849	12.1273	0	83.4845	-244.549	807.863	0.101199	57.793	1	6.19744	-287.379	1005.78	0.103121	19.7418	0	-108.067	-217.322	835.635	0.093064	19.1218	1	-76.4795	-295.185
328.883	-148.167	1234.69	0.228876	32.327	0	270.045	-176.225	920.461	0.157982	9.61407	1	245.89	-261.864	1232.8	0.126862	45.8249	1	117.303	-286.113	1178.04	0.181397	8.03557	1	29.0558	-152.164	805.127	0.13928	14.1025	0	82.6214	-242.14	810.651	0.0946173	39.473	0	3.08177	-288.183	1009.47	0.122519	72.3525	0	-113.525	-219.412	834.488	0.148878	13.7055	1	-79.1813	-291.615
317.854	-147.49	1228.8	0.313001	25.5866	0	272.594	-175.701	920.642	0.0652109	3.73269	1	246.074	-262.239	1237.95	0.129117	7.58407	1	118.845	-287.32	1187.12	0.232238	7.067	1	23.5455	-156.42	801.401	0.197414	26.0568	0	82.2912	-241.9	816.84	0.155052	21.2282	0	6.13442	-286.004	1015.31	0.173398	11.8426	0	-118.103	-220.183	832.862	0.122991	58.1023	1	-80.2175	-293.493
311.575	-150.524	1224.51	0.204658	32.1376	1	276.038	-175.096	921.091	0.0881234	5.40127	1	246.791	-262.569	1242.16	0.107161	0.0152251	1	119.416	-287.911	1196.17	0.227245	2.29131	1	19.1621	-161.456	800.887	0.167414	23.0135	0	80.5084	-243.671	823.217	0.171365	43.351	0	10.5525	-284.956	1022.58	0.214384	20.9766	0	-120.223	-219.881	823.794	0.232919	12.8102	1	-87.2375	-293.987
309.663	-152.038	1219.79	0.132922	11.358	1	279.372	-174.825	921.448	0.0841207	10.0071	1	247.201	-262.757	1244.56	0.0611731	25.9031	1	119.618	-288.205	1198.98	0.0707723	18.6322	1	13.9305	-165.876	802.969	0.178958	56.4761	0	75.8242	-245.115	825.858	0.139202	64.3581	0	11.5568	-283.648	1027.65	0.13331	47.3899	0	-120.589	-217.645	802.088	0.545612	28.3258	1	-88.4246	-294.709
308.686	-153.903	1214.45	0.143542	36.807	1	283.656	-174.837	922.589	0.11082	4.46168	1	245.024	-263.027	1252.07	0.195524	18.109	1	121.494	-286.726	1206.93	0.207422	13.6447	1	7.60134	-172.647	795.407	0.299052	11.4176	0	75.9497	-244.357	833.52	0.1925	20.6834	1	7.48568	-286.288	1036.04	0.242121	19.7029	0	-122.855	-217.185	798.072	0.115839	6.88734	1	-91.4228	-292.269
304.446	-157.133	1210.79	0.161668	25.8964	1	286.492	-174.653	923.479	0.0744608	84.1876	1	245.071	-263.854	1257.17	0.129152	14.4077	1	122.408	-286.862	1216.89	0.250083	8.0541	1	-1.3503	-178.384	787.373	0.333145	26.0323	1	74.7818	-245.325	838.804	0.137439	22.1138	1	6.5707	-287.285	1043.07	0.179173	5.8823	0	-125.3	-216.249	792.345	0.157428	6.49952	1	-92.9262	-291.303
302.479	-162.316	1205.99	0.183319	13.0889	1	287.97	-170.224	919.856	0.147743	122.507	0	245.402	-263.724	1259.52	0.0595061	82.637	1	122.966	-285.968	1223.89	0.1771	11.2788	1	-7.86975	-185.451	784.879	0.248328	19.6545	1	70.0575	-246.198	845.703	0.210178	35.5374	1	6.40661	-288.092	1049.32	0.157407	12.5862	1	-127.798	-215.884	787.583	0.13475	13.7633	0	-95.751	-289.172
300.499	-167.401	1203.11	0.154252	29.042	1	288.885	-168.382	941.808	0.551206	18.5388	0	237.866	-264.141	1261.62	0.195823	84.3301	1	123.291	-285.007	1226.77	0.076258	10.1947	1	-13.9733	-189.205	784.571	0.179313	30.6844	1	70.238	-247.486	853.586	0.199747	35.5788	1	6.13739	-287.773	1053	0.0926886	19.435	1	-129.108	-214.902	783.133	0.118539	104.161	0	-98.3095	-288.981
300.059	-171.068	1197.85	0.16054	32.6813	1	288.347	-164.829	950.409	0.233032	27.7626	1	238.69	-263.743	1266.49	0.123834	27.034	1	124.718	-283.682	1231.63	0.130957	9.19462	0	-16.6873	-194.186	785.055	0.142324	10.1656	1	65.6306	-248.836	860.224	0.2048	37.8451	1	7.64187	-287.545	1058.57	0.144397	16.2437	1	-128.47	-214.045	783.423	0.0276831	24.3689	0	-101.176	-288.853
299.729	-172.643	1197.19	0.0435278	59.9504	0	286.076	-164.781	956.32	0.158318	29.4083	1	237.74	-262.546	1270.14	0.0988667	13.5523	0	125.248	-282.403	1235.97	0.113888	22.0512	0	-18.9197	-197.941	784.669	0.109635	17.3397	1	65.8266	-249.589	863.284	0.078931	50.6359	1	8.68706	-286.07	1062.87	0.116562	17.9913	1	-126.748	-213.123	783.903	0.050282	155.449	0	-103.757	-288.921
290.341	-177.189	1198.78	0.263791	13.3073	0	286.846	-165.121	961.714	0.136494	8.37362	1	237.255	-261.256	1272.22	0.0624198	55.5402	0	125.941	-283.297	1245.05	0.228758	17.8669	0	-23.5842	-202.235	783.499	0.161184	54.4511	1	69.9099	-248.378	867.034	0.141855	33.9118	0	9.54281	-285.637	1072.54	0.242859	8.28114	1	-131.073	-213.376	783.132	0.110026	84.842	0	-108.381	-290.838
279.527	-179.577	1200.81	0.281491	40.378	0	289.305	-166.168	970.322	0.225323	20.1356	1	236.191	-258.537	1272.27	0.0730027	49.8216	0	124.786	-283.139	1250.49	0.138956	17.8173	0	-24.6646	-209.888	787.704	0.219959	47.719	1	79.2306	-246.206	868.308	0.241373	49.7899	0	9.48735	-286.034	1078.87	0.158671	72.3239	1	-130.062	-210.699	769.385	0.35103	28.6582	1	-110.584	-289.925
275.496	-183.405	1205.47	0.181303	36.5509	0	290.905	-168.08	974.001	0.11111	9.49572	1	232.909	-256.94	1274.37	0.105338	7.77142	0	125.262	-283.754	1256.78	0.158479	0.0200875	0	-27.8571	-213.084	787.437	0.113125	18.8688	1	86.2084	-248.708	876.846	0.28269	7.47668	0	11.462	-283.636	1080.05	0.0830702	73.2685	0	-129.853	-208.048	766.193	0.10387	12.7775	1	-113.056	-289.476
262.232	-188.816	1207.67	0.362336	65.0959	0	292.004	-169.133	977.248	0.0896542	0.945097	1	227.01	-255.115	1277.74	0.175824	15.454	0	125.58	-284.164	1260.97	0.105599	56.2847	0	-30.0566	-217.58	787.132	0.125368	8.60855	1	91.4825	-250.346	885.148	0.249259	8.08086	0	11.2411	-284.088	1086.98	0.173633	19.2439	0	-130.57	-205.38	763.057	0.104481	77.3371	1	-111.5	-288.549
257.494	-193.694	1198.59	0.283612	62.2574	0	293.938	-170.903	983.038	0.158888	89.0498	0	221.599	-253.602	1283.17	0.195306	41.6726	1	125.816	-280.801	1263.71	0.108592	55.3597	0	-31.9029	-220.48	786.57	0.0871005	38.1229	1	97.1662	-251.656	891.789	0.220975	11.2749	0	10.4896	-283.382	1090.22	0.0851357	56.0981	0	-127.218	-201.594	764.008	0.12864	32.0804	0	-106.7	-284.637
247.71	-198.616	1199.92	0.275822	8.74516	0	285.896	-172.555	985.376	0.213421	17.2505	0	220.723	-253.528	1294.57	0.285845	57.7663	1	126.517	-281.382	1270.83	0.179438	2.61705	0	-40.4173	-223.379	784.641	0.22997	4.46924	0	99.7386	-253.152	895.43	0.117551	24.8723	0	-3.90393	-284.538	1096.31	0.391783	23.6516	0	-115.766	-198.352	767.016	0.306907	28.592	0	-109.728	-285.293
238.601	-202.046	1202.23	0.25006	10.2275	0	280.679	-175.021	988.389	0.162749	18.937	0	214.137	-253.725	1298.05	0.186285	13.155	1	127.667	-282.193	1278.97	0.206491	15.2194	0	-53.9573	-227.125	782.399	0.355659	47.0164	0	101.022	-255.783	903.492	0.214434	31.4871	0	-11.2436	-284.128	1096.37	0.183784	7.92091	0	-112.508	-198.624	766.683	0.0821599	26.7891	0	-110.329	-286.727
226.935	-204.225	1204.43	0.301791	8.02729	0	276.839	-178.068	993.004	0.168323	10.0069	0	207.517	-252.736	1303.25	0.211923	9.95756	1	128.16	-281.369	1283.92	0.126036	92.759	0	-55.4152	-229.814	782.461	0.0764817	51.732	0	103.599	-257.892	906.41	0.1107	23.9901	0	-16.5876	-284.408	1096.88	0.13438	19.1576	0	-106.869	-196.623	767.258	0.150301	71.2062	1	-110.774	-287.16
214.254	-206.281	1205.02	0.321492	61.599	0	273.911	-181.423	998.364	0.174197	2.65635	0	200.94	-253.21	1308.61	0.212402	35.3903	1	130.017	-280.637	1283.51	0.0509245	10.1376	0	-64.9908	-231.483	782.127	0.243143	25.7257	0	108.996	-258.572	913.028	0.21416	21.2564	0	-22.9034	-284.664	1099.76	0.173726	15.785	0	-105.508	-195.837	773.779	0.167698	35.5415	1	-115.653	-288.147
211.94	-208.052	1200.95	0.125076	63.3281	0	270.621	-185.254	1005.05	0.209402	10.152	0	198.206	-253.553	1308.79	0.0690303	21.1834	1	144.387	-277.689	1281.25	0.371077	38.7333	1	-67.7029	-232.104	780.677	0.0784402	25.5565	0	111.598	-259.657	921.033	0.212154	9.8916	1	-30.8712	-284.875	1100.99	0.201626	44.9321	0	-104.18	-194.217	775.668	0.0705205	21.6886	1	-120.061	-290.09
200.782	-210.983	1202.17	0.29002	41.4016	0	266.208	-189.887	1011.01	0.218578	3.40898	0	196.533	-253.341	1309.39	0.0447874	7.68115	1	148.283	-278.11	1283.15	0.108896	54.1736	1	-70.7801	-234.469	779.562	0.100957	15.2553	0	113.548	-261.13	925.723	0.132229	16.2005	1	-35.2335	-286.036	1106.85	0.184825	4.4466	0	-97.992	-190.605	779.478	0.202883	10.577	1	-120.978	-291.003
194.845	-210.052	1198.9	0.171024	34.9833	0	262.294	-193.378	1015.88	0.179029	3.68948	0	193.087	-253.389	1310.55	0.090852	52.6275	1	149.821	-280.984	1283.82	0.0831965	45.5923	1	-76.2133	-236.819	778.567	0.150059	4.84356	0	115.977	-261.37	929.583	0.114172	15.6137	1	-39.5182	-286.711	1112.01	0.168538	19.5903	0	-94.4281	-188.599	780.765	0.107174	45.6787	1	-121.451	-291.184
184.524	-211.611	1199.29	0.261132	8.70763	0	257.845	-198.008	1021.5	0.213379	5.63078	0	190.841	-252.528	1316.93	0.170625	39.3032	1	151.13	-282.687	1287.09	0.0977585	116.607	1	-82.6639	-238.975	777.461	0.17227	44.4365	0	117.897	-262.744	933.544	0.115295	20.3526	1	-43.7525	-286.647	1114.63	0.124538	12.2557	0	-90.2153	-182.874	777.96	0.191035	27.7679	1	-122.665	-290.72
178.736	-212.265	1200.38	0.148145	2.59822	0	254.468	-201.186	1026.38	0.168216	44.0065	0	188.34	-252.493	1318.48	0.0735525	46.8908	1	152.941	-286.126	1280.44	0.192443	35.7269	0	-87.3975	-242.494	781.099	0.17325	41.6069	0	123.745	-262.519	942.123	0.259605	13.8722	1	-47.2656	-286.589	1118.03	0.122179	18.6303	0	-87.0297	-179.551	778.384	0.115565	5.42836	1	-124.377	-290.663
169.534	-213.729	1202.04	0.236591	2.37389	0	255.307	-202.707	1029.61	0.0917452	62.9721	0	187.648	-251.38	1319.47	0.0410672	103.513	1	153.105	-287.117	1279.95	0.0280003	49.7338	0	-89.5275	-243.372	780.789	0.0581173	15.0291	0	124.579	-262.685	944.238	0.0569984	16.7994	1	-49.0271	-287.388	1119.76	0.0648064	18.4302	1	-83.7373	-175.408	778.983	0.133151	50.8831	1	-126.624	-290.458
155.142	-216.63	1204.52	0.372251	4.95589	1	251.316	-204.477	1032.52	0.131171	8.66116	0	186.011	-250.143	1315.05	0.121767	64.0104	0	155.605	-288.26	1278.56	0.0769916	16.7094	0	-93.8858	-243.948	779.942	0.111923	82.3835	0	125.161	-263.488	951.169	0.175045	81.0113	1	-55.7977	-287.495	1128.02	0.267139	64.2424	1	-81.7664	-172.841	775.813	0.113261	45.1166	1	-127.247	-290.766
151.805	-217.008	1205.15	0.0854218	5.2538	1	246.427	-206.063	1036.98	0.170149	48.1153	0	185.889	-249.461	1314.95	0.0175251	83.3964	0	164.223	-289.564	1275.59	0.230195	4.79825	0	-102.762	-248.152	807.799	0.738423	28.5421	0	131.471	-262.485	951.768	0.160432	58.082	0	-60.4163	-287.474	1126.91	0.118777	9.05412	1	-77.2991	-168.591	775.814	0.154154	10.238	1	-127.601	-290.811
138.177	-219.828	1207.49	0.352785	35.3565	1	246.578	-209.998	1043.53	0.191044	51.3106	0	174.551	-249.403	1319.35	0.303998	46.3138	0	173.647	-290.42	1273	0.245263	14.5796	0	-102.894	-245.598	817.371	0.247708	34.9391	0	133.62	-263.753	955.175	0.105558	19.5965	0	-66.0878	-287.175	1126.42	0.14251	7.9442	1	-74.1188	-166.297	776.273	0.0986915	36.4197	1	-128.274	-291.463
134.292	-218.433	1207	0.103942	41.6024	1	243.009	-212.072	1045.81	0.117799	3.79623	0	172.769	-247.833	1322.91	0.10699	83.5771	0	178.802	-292.316	1271.64	0.141455	4.64992	1	-103.6	-247.819	823.585	0.165915	11.5719	0	137.497	-263.7	963.935	0.239497	77.884	0	-70.2229	-286.781	1126.61	0.103957	26.46	0	-72.6901	-164.675	778.169	0.0718988	57.2285	0	-121.294	-289.571
132.279	-218.535	1205.09	0.0693314	53.0844	1	240.236	-213.972	1047.61	0.0953915	39.1733	0	153.938	-249.891	1317.05	0.495681	16.4435	0	183.831	-294.656	1270.21	0.143183	11.1414	1	-103.73	-247.94	824.412	0.02114	0.00402353	0	128.611	-262.049	970.411	0.27797	60.5519	0	-75.9256	-288.12	1128.97	0.157845	21.9786	0	-74.5657	-160.759	780.148	0.119279	76.3741	0	-118.485	-290.796
122.069	-219.72	1206.83	0.260618	10.3378	1	238.979	-215.55	1052.13	0.12379	5.88148	0	141.666	-249.285	1316.34	0.307685	20.791	0	187.861	-295.648	1268.9	0.108837	18.2206	1	-103.991	-248.182	826.066	0.0422974	42.4835	0	128.731	-262.203	971.794	0.0349381	59.791	0	-79.8253	-287.81	1129.52	0.0987862	9.06124	0	-69.8244	-157.488	781.534	0.148125	68.2275	0	-116.905	-292.708
117.711	-221.051	1207.48	0.115068	10.758	1	237.985	-216.595	1054.69	0.0733019	27.1834	0	122.944	-253.962	1319.36	0.488309	6.70344	1	197.132	-294.787	1265.69	0.24621	104.771	1	-112.13	-249.053	832.517	0.260556	24.7688	0	120.57	-260.683	977.913	0.25782	22.1599	0	-88.6259	-288.483	1130.48	0.221943	5.36851	0	-65.1519	-143.521	766.24	0.530795	25.3819	1	-115.516	-292.649
113.5	-221.518	1208.26	0.107695	34.043	0	234.893	-217.507	1057.44	0.106019	49.1999	0	105.976	-256.962	1320.41	0.431597	22.5521	1	197.021	-295.244	1265.62	0.0118927	99.7681	1	-117.437	-250.918	842.927	0.295808	4.74517	0	112.336	-261.375	990.145	0.369033	19.1739	1	-97.805	-289.857	1130.92	0.232298	50.6996	0	-61.3371	-137.321	763.147	0.197739	24.8757	1	-113.66	-293.247
107.099	-223.463	1214.54	0.229409	27.1722	0	235.053	-218.512	1061.38	0.101788	45.9061	0	90.5224	-257.17	1315.65	0.40427	3.62846	1	204.327	-295.307	1263.32	0.191538	180	1	-120.726	-252.431	848.655	0.169396	19.0244	0	106.967	-261.399	994.195	0.168141	32.2823	1	-101.647	-291.763	1126.57	0.152759	29.3852	0	-57.3455	-131.87	763.318	0.168964	10.2316	1	-113.764	-294.416
102.082	-225.204	1229.4	0.394512	46.4996	0	232.247	-221.315	1064.34	0.123615	61.4031	0	79.9001	-257.014	1313.04	0.273525	13.335	1	204.327	-295.307	1263.32	0	180	1	-122.367	-255.456	856.725	0.219329	7.63393	0	104.73	-259.671	998.667	0.132257	36.8382	1	-104.799	-291.703	1117.01	0.251723	21.0084	1	-54.3483	-125.719	763.474	0.171095	18.0526	1	-114.056	-295.254
97.662	-227.124	1231.54	0.13179	13.7218	0	234.218	-221.974	1071.77	0.192927	14.1904	0	66.6307	-259.658	1311.19	0.341411	13.4803	1	209.459	-290.936	1262.73	0.169151	30.2418	0	-123.986	-257.885	867.142	0.270457	44.6999	0	95.1417	-260.854	1005.57	0.296863	50.2625	1	-105.404	-293.836	1109.48	0.196129	39.4708	1	-53.7659	-121.534	763.58	0.105665	21.1058	1	-111.585	-295.07
69.3335	-231.351	1244.05	0.781416	25.8716	1	235.121	-224.3	1079.52	0.203598	18.6619	1	52.4332	-260.404	1306.39	0.375072	4.84539	1	213.878	-290.091	1261.71	0.115347	2.5061	0	-131.213	-260.182	872.22	0.228163	9.2194	0	94.6435	-260.981	1012.54	0.1746	34.0131	1	-110.349	-295.87	1104.66	0.179923	33.9815	1	-52.1388	-118.565	763.891	0.0850016	5.50779	1	-103.445	-294.701
65.1062	-234.15	1248.05	0.161506	33.9982	1	236.783	-224.234	1086.12	0.170198	31.8311	1	40.9972	-260.084	1302.05	0.305915	32.6401	1	214.722	-289.947	1261.48	0.0221793	16.6364	0	-133.539	-261.022	874.516	0.0843607	26.6291	0	90.0735	-261.838	1018.44	0.187861	35.2742	1	-113.39	-296.129	1104.03	0.0779142	6.40451	1	-49.6335	-113.162	764.025	0.148925	13.5578	1	-96.6605	-296.735
52.6672	-236.462	1250.56	0.322429	7.38703	1	243.403	-224.433	1092.53	0.230472	7.08056	1	27.2185	-260.928	1304.85	0.352145	7.32937	0	217.481	-288.602	1260.92	0.0779739	1.68561	0	-136.217	-261.808	881.954	0.198626	20.2911	0	84.6176	-261.939	1020.14	0.142904	46.6627	1	-116.602	-296.706	1103.13	0.0846331	17.2634	1	-45.1774	-107.125	763.258	0.188564	45.1143	1	-96.2397	-297.023
46.294	-238.515	1251.69	0.169754	3.64361	1	250.567	-223.61	1098.69	0.237076	17.0796	1	19.1137	-260.601	1307.2	0.211106	3.96802	0	232.929	-281.604	1257.69	0.431616	90.4799	0	-139.526	-262.187	885.88	0.128705	29.7998	0	81.3305	-263.087	1026.75	0.186673	50.8322	1	-124.699	-298.352	1103.39	0.206661	100.76	1	-44.8271	-104.411	764.814	0.0786956	27.7294	1	-95.1499	-298.381
38.3859	-240.676	1253.46	0.209692	5.76105	0	255.631	-225.024	1102.93	0.168787	14.93	1	8.75932	-260.685	1309.63	0.265918	26.2361	0	233.052	-281.117	1259.41	0.0448119	98.1444	0	-140.158	-262.703	889.32	0.0883822	37.2354	0	67.4854	-265.378	1029.7	0.358504	85.3108	0	-124.222	-296.809	1098.75	0.122813	64.1208	1	-43.6726	-101.62	765.122	0.0758989	10.0703	1	-92.4859	-298.621
22.4069	-243.458	1257.66	0.418893	48.7218	0	263.681	-225.455	1107.24	0.228524	19.9212	1	-1.30031	-262.352	1307.56	0.260114	16.2989	0	235.57	-280.693	1258.72	0.0661312	13.0415	0	-146.74	-264.726	895.232	0.226878	38.2023	0	64.228	-263.483	1020.01	0.25981	63.399	0	-127.775	-296.902	1096.38	0.106821	18.0961	1	-42.7378	-98.1496	765.937	0.0921278	22.6213	1	-89.6514	-300.571
7.1491	-246.191	1247.14	0.468447	2.31828	0	267.697	-225.41	1111.68	0.149614	9.24494	1	-17.9141	-269.607	1306.55	0.453929	45.1307	1	237.363	-279.953	1258.32	0.0494811	13.0473	0	-147.449	-266.328	899.833	0.123078	2.3525	0	60.4621	-264.54	1019.15	0.100149	9.80701	0	-128.435	-296.871	1095.55	0.0265218	42.0629	0	-40.6399	-95.3141	766.229	0.0884823	0.137652	1	-85.2065	-300.817
-6.98678	-248.039	1237.65	0.42805	21.6766	0	272.077	-226.195	1117.83	0.189969	16.1214	0	-19.88	-270.1	1304.33	0.0751272	15.8244	1	243.223	-278.968	1256.72	0.153889	2.69018	0	-147.722	-267.064	901.701	0.0506702	7.45679	0	49.7137	-265.983	1015.52	0.285886	17.553	0	-136.003	-296.692	1094.28	0.191881	1.54182	0	-39.0629	-93.191	766.453	0.0663539	46.0307	1	-79.3411	-301.808
-17.3191	-251.345	1234.94	0.279598	22.3972	0	273.899	-227.448	1122.52	0.129564	14.4019	0	-27.7951	-271.222	1299.25	0.2368	45.9864	1	252.28	-277.88	1254.13	0.237034	9.61876	1	-148.49	-268.194	906.175	0.116946	17.4986	0	44.9859	-267.161	1012.09	0.148918	32.8248	0	-139.835	-296.557	1093.54	0.097625	13.8251	0	-38.9421	-89.9336	764.798	0.0913918	6.24753	1	-76.8221	-303.316
-28.2094	-254.79	1236.61	0.288596	33.7678	1	277.062	-227.396	1131.45	0.236692	32.7147	0	-33.367	-271.937	1300.6	0.144458	73.2324	0	255.724	-276.864	1253.29	0.0922262	3.37008	1	-148.515	-268.166	907.332	0.0289313	32.5959	0	36.7684	-269.846	1011.71	0.216333	38.0508	0	-146.151	-295.962	1093.82	0.158739	55.8106	0	-38.4095	-85.6861	763.012	0.115962	17.2177	1	-74.3439	-303.925
-39.5935	-258.011	1230.99	0.327423	34.0164	1	278.751	-226.086	1133.46	0.0734842	13.7565	1	-35.0906	-271.833	1297.71	0.0842112	10.1824	0	262.479	-275.292	1251.53	0.178869	82.8336	1	-144.142	-267.328	914.575	0.21256	12.8158	0	29.5193	-269.955	1006.23	0.227278	3.10772	1	-148.823	-294.874	1090.21	0.115688	58.6382	0	-38.4439	-85.2655	762.94	0.0107025	62.0248	1	-74.762	-304.529
-46.8256	-261.022	1232.08	0.197761	32.6641	1	280.896	-225.185	1135.15	0.0717901	24.1933	1	-40.8981	-273.386	1285.07	0.349948	8.2884	0	261.442	-273.213	1246.67	0.134642	146.448	0	-140.531	-268.159	920.216	0.168723	6.56607	0	23.1291	-270.46	1001.56	0.198281	15.7568	1	-154.432	-295.794	1090.29	0.142098	99.9521	1	-35.0311	-82.7403	763.911	0.108878	18.8802	1	-71.8702	-305.405
-60.8181	-264.854	1225.65	0.396747	13.125	1	284.503	-225.395	1139.67	0.144693	34.0338	1	-45.1233	-274.065	1278.53	0.195272	13.1546	0	274.488	-270.005	1270.65	0.687214	62.3574	0	-131.387	-268.407	933.359	0.400312	37.3559	0	18.4029	-272.268	996.336	0.181777	43.6616	1	-152.822	-294.537	1079.17	0.282569	52.7035	1	-32.0098	-78.7877	764.151	0.124522	5.06364	1	-72.2687	-305.444
-67.5433	-265.906	1220.74	0.209844	41.987	1	289.84	-224.837	1141.43	0.141166	21.9654	1	-58.1866	-275.996	1265.95	0.456119	44.5493	0	272.648	-269.171	1273.32	0.0837378	10.1843	0	-132.062	-269.208	948.852	0.388213	90.2914	0	14.0501	-273.449	996.136	0.112862	15.2085	1	-159.442	-295.5	1072.11	0.243117	37.1307	1	-29.4399	-74.7274	764.406	0.1203	16.5124	1	-64.8546	-304.672
-75.7612	-267.684	1221.63	0.211382	42.478	0	293.868	-225.261	1144.52	0.127493	22.8705	1	-98.4406	-285.713	1266.43	1.03533	25.9759	1	268.159	-265.663	1283.1	0.282886	58.8498	0	-128.725	-268.895	948.997	0.0838785	82.5533	0	9.12857	-274.92	994.5	0.134775	17.3169	1	-163.923	-296.262	1071.36	0.115185	35.1	1	-28.8916	-72.7901	764.502	0.0503922	27.5116	1	-62.0697	-304.13
-85.1276	-268.332	1214.89	0.28904	48.4475	0	296.913	-226.587	1149.67	0.153053	14.8004	1	-110.548	-287.303	1260.84	0.335804	17.392	1	266.585	-264.965	1283.16	0.0430592	94.5066	1	-127.42	-270.438	962.103	0.331535	14.7477	0	3.52484	-276.516	990.424	0.17777	32.1959	1	-167.917	-295.769	1067.83	0.133863	180	1	-29.5398	-69.2	764.099	0.0917566	36.9903	1	-59.8122	-302.768
-86.9221	-268.446	1197.34	0.440962	35.228	1	297.598	-227.331	1152.07	0.0650902	33.0919	1	-124.63	-289.204	1248.04	0.478131	7.21484	1	267.582	-264.066	1287.89	0.122942	59.6901	1	-129.066	-272.985	973.629	0.297961	56.4697	0	1.3629	-277.103	990.315	0.0560709	1.89525	0	-167.917	-295.769	1067.83	0	180	1	-30.103	-67.9936	764.802	0.0376373	89.1263	1	-59.7515	-301.603
-96.9391	-269.947	1185.71	0.38555	29.9638	1	300.705	-228.513	1154.63	0.104915	42.9884	1	-136.403	-290.842	1239.78	0.361862	3.4505	1	264.464	-263.665	1290.67	0.10499	20.4846	1	-122.914	-273.522	979.103	0.206311	35.0164	0	-5.28108	-278.797	989.781	0.171931	32.3114	0	-174.017	-296.452	1068.12	0.153625	90.8088	0	-22.0894	-65.4355	767.118	0.218127	34.2111	0	-56.2473	-299.137
-106.17	-273.021	1182.16	0.258928	64.133	1	302.421	-227.165	1157.33	0.0867826	18.7108	0	-145.469	-291.567	1233.93	0.270399	29.0615	1	261.783	-264.015	1295.33	0.134637	51.8572	1	-115.436	-272.899	980.107	0.189282	13.3807	0	-10.8826	-279.945	985.522	0.178237	28.4758	0	-174.122	-295.488	1067.88	0.0249386	74.1129	0	-17.7737	-66.7667	767.98	0.114946	39.5722	0	-52.4387	-298.394
-110.622	-268.798	1156.48	0.660167	74.72	1	310.616	-221.788	1163.62	0.291152	32.8974	0	-153.447	-291.125	1219.28	0.417094	4.59601	1	259.725	-261.496	1296.92	0.0905316	38.1806	1	-103.596	-273.563	979.458	0.296906	39.9795	1	-19.5733	-282.856	984.087	0.231917	51.7527	0	-171.17	-294.7	1064.12	0.121159	9.61563	0	-12.3924	-65.3098	772.309	0.176458	40.1205	0	-47.3051	-297.519
-122.084	-270.98	1154.91	0.294296	6.27389	1	315.925	-218.804	1163.62	0.152256	36.2243	1	-162.169	-289.895	1205.45	0.409916	22.9162	1	259.611	-259.869	1299.17	0.0695123	24.088	1	-90.138	-279.552	967.814	0.469414	69.6403	1	-21.811	-281.599	982.1	0.0811521	40.015	0	-163.9	-290.462	1053	0.348731	12.4832	0	-10.7344	-63.6454	772.647	0.0593391	35.0053	0	-44.1273	-297.459
-132.514	-272.542	1152.38	0.271141	18.6265	1	322.169	-215.407	1168.82	0.220257	17.4635	1	-172.241	-291.726	1197.45	0.324757	11.2077	1	260.551	-258.694	1302.86	0.0994771	130.991	0	-81.6108	-280.112	972.492	0.243553	28.815	1	-28.452	-281.219	981.458	0.167068	73.5685	0	-162.036	-289.668	1051.21	0.0675177	45.1979	0	-5.70772	-62.7752	773.846	0.131008	35.7623	1	-40.0503	-296.147
-140.202	-274.867	1147.66	0.232962	33.5638	1	324.758	-212.371	1171.44	0.119278	23.8972	1	-181.038	-293.792	1192.84	0.253671	10.1358	0	259.614	-256.621	1299.65	0.0983481	78.9237	0	-76.1354	-279.534	972.63	0.137686	0.0161796	1	-29.1075	-280.005	978.003	0.0930034	54.5442	0	-161.271	-290.024	1042.08	0.229205	6.57909	0	-2.83142	-64.1295	775.529	0.0899353	27.0591	1	-37.4729	-295.959
-146.026	-275.002	1136.47	0.315467	17.3221	1	326.874	-209.312	1177.13	0.169915	27.2125	1	-191.709	-294.502	1185.87	0.319151	36.6901	0	253.477	-256.309	1300.19	0.154217	34.694	0	-69.9754	-278.884	972.783	0.154903	42.0297	1	-33.9228	-278.34	976.106	0.135917	59.0517	0	-160.508	-290.574	1037.53	0.116064	0.861678	0	-1.62959	-64.1217	776.772	0.0432199	74.4026	1	-37.3976	-296.388
-150.78	-271.411	1117.43	0.498566	10.8794	1	326.288	-207.374	1180.32	0.094556	53.845	1	-205.808	-292.056	1186.18	0.357823	29.3989	0	250.892	-254.351	1300.14	0.0810837	55.5952	0	-63.2931	-280.607	978.382	0.222169	44.1023	1	-34.4035	-272.596	970.123	0.207682	31.4875	0	-159.369	-291.332	1031.32	0.159158	5.51305	0	1.34648	-66.1797	775.359	0.0971067	57.1096	1	-35.8364	-295.208
-154.927	-270.643	1107.67	0.265793	71.6154	1	313.138	-205.926	1187.56	0.377037	20.5132	0	-212.055	-289.534	1182.94	0.18689	45.3381	0	242.102	-256.947	1302.85	0.238909	11.3541	0	-55.8621	-279.7	978.325	0.187159	15.235	0	-35.9852	-269.804	968.837	0.0864368	62.5628	0	-158.108	-291.689	1021.75	0.241369	33.2381	0	6.36315	-64.1511	774.858	0.135862	53.3983	1	-28.2896	-294.923
-162.131	-271.78	1108.13	0.182674	49.8628	1	304.313	-206.71	1189.31	0.225745	38.6322	0	-236.417	-294.376	1185.62	0.624572	81.3457	0	232.9	-258.373	1307.24	0.257424	12.6634	0	-49.112	-279.186	980.086	0.174874	17.8352	0	-44.7195	-270.502	966.962	0.224014	7.70525	0	-153.653	-290.385	1016.15	0.181945	52.902	0	7.91719	-63.7989	776.596	0.0589412	36.2673	1	-26.9048	-296.136
-168.974	-271.953	1101.1	0.245475	22.6179	1	297.423	-207.015	1197.45	0.26669	15.0327	1	-237.094	-292.385	1186.09	0.0538304	180	0	228.737	-258.104	1308.76	0.110997	16.7041	0	-41.1267	-278.614	985.17	0.237086	12.6262	0	-49.539	-271.564	965.836	0.126548	25.6446	0	-154.958	-290.526	1010.65	0.141214	26.5356	0	9.64007	-62.9443	777.041	0.0493537	180	1	-22.0968	-294.846
-172.65	-272.508	1099.45	0.10168	62.1985	1	289.852	-209.573	1204.13	0.260342	12.9536	1	-237.094	-292.385	1186.09	0	180	0	219.515	-256.401	1309.53	0.235246	20.9463	0	-29.5896	-277.88	989.331	0.307161	7.24322	0	-52.1327	-271.164	965.919	0.0656434	8.53433	0	-154.586	-290.735	1008.99	0.042828	30.1976	0	9.64007	-62.9443	777.041	0	180	1	-21.2557	-294.364
-173.142	-272.21	1093.01	0.161533	43.1482	1	281.296	-211.415	1208.8	0.248057	10.7326	1	-237.055	-291.966	1186.16	0.0106557	60.7553	0	209.775	-257.541	1312.57	0.256631	14.8874	1	-20.8652	-278.187	991.664	0.225908	7.33784	1	-58.1262	-271.112	965.891	0.149845	12.1086	0	-147.787	-286.243	997.044	0.361582	25.0938	0	14.1685	-62.0557	778.115	0.118452	1.09543	1	-21.2557	-294.364
-179.934	-272.441	1086.75	0.230992	57.7413	1	275.283	-212.255	1213.58	0.193254	19.2873	1	-240.282	-289.84	1186.99	0.0988409	32.6004	0	202.648	-257.085	1316.47	0.203467	23.7008	1	-11.5505	-278.166	995.431	0.251185	16.489	1	-61.5852	-271.802	965.7	0.0883085	93.4396	0	-147.12	-286.192	993.634	0.086892	180	0	15.8679	-61.7567	778.515	0.0442841	9.07956	1	-16.5772	-293.394
-177.539	-270.017	1072.58	0.364294	0.42993	0	273.379	-213.009	1216.53	0.0896957	39.7015	1	-243.71	-289.812	1187.49	0.0866015	6.97215	0	200.142	-256.672	1319.72	0.103064	32.6782	1	-3.58107	-276.771	996.638	0.204505	7.75059	1	-61.1978	-269.595	958.762	0.182278	67.8277	0	-147.12	-286.192	993.634	0	180	0	19.8053	-61.7106	779.402	0.100907	52.8581	1	-5.69548	-291.261
-175.571	-268.07	1061.42	0.28759	11.0859	0	264.455	-214.918	1219.18	0.237543	8.57754	1	-247.182	-290.204	1187.92	0.0880102	0.003991	0	188.119	-256.153	1324.04	0.319664	55.8982	0	6.42702	-276.345	998.559	0.254993	9.07731	1	-64.7222	-270.62	956.537	0.107304	66.8028	1	-146.721	-285.325	990.861	0.0733074	9.00016	0	24.0884	-57.3054	777.687	0.159479	13.4638	0	-4.16384	-291.067
-169.864	-265.465	1046.73	0.399342	17.6687	0	258.998	-216.024	1221.74	0.153256	23.037	0	-249.787	-290.499	1188.25	0.0660514	16.736	0	177.657	-251.855	1316.74	0.3365	22.4643	0	17.0853	-274.546	999.534	0.27132	10.1832	1	-63.9129	-268.936	947.376	0.233736	4.34539	1	-145.96	-284.67	986.452	0.11305	32.9485	0	29.1073	-54.1685	775.732	0.155821	14.8086	0	2.87756	-289.422
-168.717	-263.813	1029.65	0.429842	13.6232	0	254.808	-215.946	1226	0.14933	16.6786	0	-252.474	-291.637	1188.44	0.0731232	22.3327	0	176.501	-250.668	1315	0.0601263	45.4136	0	22.0759	-274.494	1000.43	0.126748	12.8579	0	-63.4221	-267.154	940.562	0.176504	6.98438	1	-147.294	-283.325	983.132	0.0955581	44.8081	0	32.334	-53.2021	774.761	0.0876375	23.9251	0	5.2496	-288.746
-166.745	-265.773	1015.01	0.372575	109.073	0	247.059	-216.691	1230.41	0.223758	15.8586	0	-253.422	-292.578	1188.42	0.0333959	149.731	0	169.902	-248.2	1314.18	0.177315	11.1352	0	27.7664	-274.547	1002.83	0.154487	17.655	0	-62.9386	-266.478	935.649	0.124586	90.4991	1	-146.092	-282.519	980.578	0.0733722	4.15797	1	39.0573	-52.1848	775.532	0.171086	9.08689	0	6.77895	-288.552
-166.671	-265.066	1015.17	0.0182087	88.9632	0	239.597	-218.53	1237.83	0.266997	16.2916	0	-250.776	-291.862	1188.16	0.0688468	107.202	0	160.174	-246.441	1313.81	0.247311	11.6594	0	36.3787	-273.722	1003.78	0.217593	4.73022	0	-68.3861	-267.206	935.061	0.13818	30.8898	1	-143.762	-280.445	975.36	0.15197	66.6974	1	45.1597	-51.7169	775.364	0.153066	10.74	0	9.07217	-288.261
-163.16	-260.565	995.056	0.522666	1.29988	0	229.736	-220.247	1243.15	0.283409	12.5429	0	-258.603	-290.187	1221.94	0.867938	4.24061	1	150.935	-246.636	1313.81	0.231025	16.7851	0	45.0875	-273.192	1004.08	0.218252	0.246199	0	-73.2766	-267.255	931.467	0.151734	18.6809	1	-143.075	-280.376	975.376	0.0172875	180	1	50.6722	-50.6867	774.337	0.142529	16.5223	0	11.286	-288.355
-161.897	-259.106	987.755	0.188786	5.81284	1	222.501	-223.412	1248.07	0.232632	5.36283	0	-262.555	-288.055	1238.84	0.436996	7.44913	1	142.511	-244.932	1312.13	0.218972	14.3704	0	53.0958	-272.729	1004.38	0.200679	3.64603	0	-77.2339	-268.71	929.256	0.119023	62.7904	1	-143.075	-280.376	975.376	0	180	1	55.1356	-49.0346	774.587	0.119148	21.7809	1	16.6301	-287.676
-160.105	-257.711	981.379	0.169214	20.2289	1	217.155	-225.323	1252.23	0.175826	4.40494	0	-267.599	-288.098	1257.25	0.477311	8.64278	1	132.47	-240.741	1308.03	0.290617	33.6736	0	63.2367	-272.097	1005.41	0.255308	48.6567	0	-77.5815	-267.859	925.78	0.089874	13.312	1	-141.493	-280.665	973.5	0.0617726	32.6953	1	57.8448	-48.3259	773.675	0.0736316	10.2488	1	23.5738	-286.42
-158.261	-250.877	970.28	0.329101	5.44079	1	212.313	-226.89	1255.41	0.150049	5.67904	0	-271.324	-287.88	1265.68	0.230543	14.0322	1	127.921	-240.439	1308.63	0.114956	27.5625	0	64.9704	-273.278	1007.22	0.069274	53.9002	0	-77.3919	-267.626	924.128	0.0419801	0.00693498	0	-140.94	-280.49	969.919	0.0906869	12.0072	1	61.7049	-47.0582	773.076	0.102672	18.7918	1	28.3081	-286.646
-157.921	-247.917	964.969	0.152238	17.912	1	206.776	-228.168	1259.53	0.175473	25.5927	0	-272.015	-288.274	1268.78	0.0798971	0.0046242	1	119.349	-237.866	1305.91	0.233881	9.72696	0	72.2023	-272.472	1007.38	0.181963	3.66842	0	-77.1074	-267.276	921.651	0.0629363	11.6087	0	-140.474	-280.912	967.343	0.0662956	69.7448	1	69.5993	-45.7826	774.218	0.201947	28.5429	1	31.1928	-286.164
-156.994	-246.735	959.507	0.141622	4.69318	1	204.248	-230.123	1260.82	0.0861806	23.0679	0	-272.476	-288.536	1270.84	0.05331	88.3339	1	108.136	-235.965	1303.89	0.288771	29.3512	0	79.9806	-271.637	1008.06	0.196309	5.83953	0	-76.1594	-266.304	918.264	0.0912246	34.0651	0	-140.568	-281.59	967.187	0.0175741	75.9402	1	73.347	-45.3445	772.821	0.100583	26.4387	1	15.1422	-284.732
-155.374	-245.561	950.622	0.227683	9.25545	1	196.234	-232.789	1262.06	0.213413	22.3592	0	-272.449	-288.091	1270.92	0.0113058	68.9507	1	98.2284	-236.738	1306.7	0.258159	32.8121	0	86.413	-270.524	1008.11	0.163204	12.3877	0	-61.4599	-263.082	905.947	0.486164	27.4542	0	-140.315	-281.669	965.36	0.0461386	39.6772	1	78.3962	-45.304	773.3	0.126801	20.7362	1	9.68622	-285.604
-153.502	-244.024	944.596	0.162374	3.49407	0	185.123	-233.294	1260.59	0.280471	28.4699	0	-272.142	-287.485	1274	0.0788077	24.1026	0	88.3754	-233.805	1304.96	0.260647	24.087	0	96.3198	-266.565	1008.79	0.267257	14.6821	1	-57.2613	-261.317	895.668	0.281083	13.1481	0	-140.89	-281.945	964.387	0.0290944	45.7895	0	82.3334	-43.7831	773.526	0.10567	17.1674	1	8.47814	-285.981
-148.74	-239.302	925.053	0.516544	59.7603	0	177.081	-235.016	1254.91	0.249872	45.7468	0	-274.88	-288.601	1286.5	0.321249	22.069	0	82.8292	-234.348	1304.97	0.139317	12.1209	0	100.882	-265.798	1009.77	0.118229	12.1753	1	-52.8929	-260.074	889.551	0.190466	25.2356	0	-139.685	-280.902	957.406	0.179026	59.4014	0	86.8345	-43.4691	773.896	0.11318	49.4709	1	5.99789	-285.253
-154.34	-233.91	920.076	0.230767	65.4101	0	169.678	-238.62	1256.24	0.208505	64.7437	0	-278.867	-288.676	1292.41	0.17824	11.4525	0	78.1602	-234.721	1303.97	0.119712	11.5922	0	108.321	-263.515	1010.09	0.194683	3.32355	1	-49.3277	-261.672	885.099	0.148068	14.3271	0	-146.096	-280.513	951.96	0.21053	38.5145	0	87.8582	-44.2857	773.367	0.0353109	80.0528	0	0.779085	-284.038
-151.234	-231.871	911.764	0.22762	13.8347	0	165.137	-239.847	1249.55	0.204586	29.4138	1	-282.445	-289.812	1300.11	0.214075	79.3226	0	70.6004	-234.265	1303.5	0.1897	56.5041	0	119.294	-260.81	1010.38	0.282645	35.0387	1	-47.361	-262.333	883.647	0.0633205	12.1972	0	-146.448	-280.317	950.182	0.0455673	89.6687	0	93.7743	-48.2219	784.711	0.334635	12.9925	0	-2.58301	-283.57
-150.292	-231.514	906.426	0.135789	6.05249	0	156.552	-245.411	1244	0.290925	30.2436	1	-275.99	-288.335	1305.03	0.206256	17.1982	0	64.5316	-229.912	1293.4	0.314007	11.6657	1	123.911	-259.592	1013.91	0.148513	12.5234	1	-44.6546	-262.512	881.547	0.0857579	22.1791	0	-141.728	-279.589	949.301	0.121387	131.711	0	97.3049	-49.6633	795.174	0.278418	27.1307	0	-3.54588	-281.967
-148.15	-229.309	893.859	0.323452	16.1627	0	152.951	-247.056	1244.05	0.0989752	23.701	1	-270.828	-286.277	1312.31	0.228964	20.5622	0	58.7491	-227.459	1287.07	0.222925	8.88023	1	128.437	-258.218	1016.03	0.129532	23.3232	0	-40.3013	-263.251	880.266	0.11494	50.795	0	-146.284	-282.305	945.854	0.158138	125.732	0	101.876	-51.8599	799.887	0.173071	10.3861	0	-5.08675	-281.641
-146.862	-229.935	888.118	0.147921	13.4721	0	148.224	-248.291	1242.18	0.130782	31.1039	1	-267.499	-287.061	1318.46	0.176042	4.21448	0	51.2199	-224.336	1281.08	0.252984	13.3175	1	141.6	-254.523	1016.22	0.341834	9.13871	0	-38.8727	-262.996	877.126	0.0864666	4.52127	1	-141.606	-279.864	943.813	0.141424	68.1615	1	108.199	-53.6848	808.014	0.261451	3.35285	1	-5.18373	-279.636
-144.589	-228.363	875.943	0.312118	17.2184	1	144.627	-249.637	1242.83	0.0973841	0.0188462	1	-263.986	-288.45	1325.01	0.188872	39.5989	0	43.1791	-219.969	1276.99	0.250526	25.5856	1	146.736	-253.64	1016.94	0.131496	21.9365	0	-32.1557	-262.969	861.05	0.435576	20.3124	1	-142.403	-277.708	923.917	0.500689	11.4028	1	111.772	-54.9723	813.139	0.159454	3.51483	1	-10.9885	-281.074
-140.635	-228.763	867.408	0.23536	18.0169	1	139.225	-251.657	1243.8	0.146217	13.0728	0	-257.066	-287.216	1328.56	0.196926	76.2415	0	39.4404	-216.082	1271.54	0.191717	31.1772	1	172.113	-245.01	1011.13	0.685649	71.7313	0	-29.5192	-264.254	857.354	0.117971	26.7284	1	-140.387	-276.346	911.44	0.3178	5.58816	1	115.46	-56.7023	818.36	0.165565	6.49814	1	-13.7759	-280.373
-136.095	-226.632	860.2	0.21953	24.5992	1	134.936	-252.227	1244.79	0.110943	5.52246	0	-258.082	-288.346	1333.81	0.136604	108.335	0	33.5408	-209.849	1269.38	0.221262	43.0087	1	172.488	-242.432	1000.73	0.268067	62.1769	0	-25.1354	-264.45	854.704	0.128152	46.5709	1	-140.223	-276.245	909.422	0.0506821	4.90051	1	118.56	-58.8556	822.818	0.146045	20.1042	1	-17.8186	-279.795
-135.548	-224.954	856.578	0.100728	29.9493	1	126.163	-254.265	1246.62	0.22978	48.1257	0	-249.338	-287.418	1332.8	0.221253	28.6088	1	31.6895	-206.177	1263.47	0.179915	21.9651	1	175.214	-238.815	999.461	0.117584	21.8632	0	-24.2951	-264.859	850.848	0.0991736	17.2903	1	-139.522	-276.213	904.955	0.113037	9.36564	1	125.258	-61.8845	827.275	0.214902	12.2019	1	-19.4986	-279.635
-130.843	-223.664	849.973	0.205282	26.3521	1	120.923	-254.339	1255.25	0.252418	17.0793	0	-243.819	-289.381	1333.45	0.147342	63.7395	1	31.5136	-203.122	1260.93	0.0994106	17.2616	1	182.043	-233.627	994.072	0.253222	28.2969	1	-22.761	-265.45	848.094	0.0802001	25.9266	1	-139.379	-276.726	899.427	0.138858	17.6749	1	129.563	-64.5314	831.819	0.169915	65.9445	1	-19.5336	-278.58
-129.594	-221.748	842.036	0.206497	27.0292	1	117.327	-254.618	1269.47	0.366642	53.4771	0	-242.699	-292.758	1338.48	0.153925	11.2942	1	28.5847	-197.109	1254.94	0.22447	80.4283	0	192.779	-230.786	991.574	0.28458	8.34577	1	-22.0829	-266.007	847.453	0.0271584	19.6858	1	-140.948	-277.244	894.048	0.14067	23.784	0	126.047	-66.2854	839.255	0.210238	33.8802	0	-26.4816	-279.666
-131.569	-221.297	835.416	0.173088	22.0624	0	112.982	-255.267	1271.27	0.118724	41.6674	0	-241.388	-294.524	1342.36	0.111507	15.1493	1	47.6404	-192.171	1245.1	0.550255	35.1342	0	201.975	-228.346	987.917	0.254797	20.9034	1	-17.2298	-267.342	844.043	0.151992	30.7302	0	-139.567	-275.979	879.132	0.375834	8.59973	0	127.18	-67.8598	846.096	0.17778	17.9853	0	-30.0722	-280.568
-131.486	-219.853	830.818	0.120497	33.018	0	112.203	-255.509	1272.91	0.0458666	14.4155	0	-238.533	-295.749	1347.52	0.150748	47.2542	1	49.9823	-190.108	1240.49	0.139161	5.28615	0	209.927	-225.366	987.788	0.212341	20.8378	1	-7.76252	-265.921	841.939	0.245052	9.10064	0	-139.72	-275.933	875.275	0.0965124	76.6096	0	128.598	-70.6503	850.828	0.141832	7.70355	0	-36.1125	-279.757
-134.698	-217.411	826.01	0.156911	45.5199	0	108.323	-255.104	1278.51	0.170504	25.0156	1	-240.746	-297.565	1353.73	0.170769	13.6481	1	52.5669	-186.967	1234.69	0.177063	8.70544	0	220.998	-223.786	984.208	0.293542	22.7332	1	-0.998262	-265.231	841.498	0.17034	24.2797	0	-141.063	-276.954	874.916	0.043133	8.34437	0	129.446	-74.367	856.744	0.175942	12.3969	0	-35.808	-279.303
-130.159	-213.033	806.096	0.522214	94.3208	0	96.8509	-257.638	1286.33	0.352811	26.0784	1	-242.138	-297.938	1356.01	0.0675823	26.8117	0	55.7462	-181.341	1222.57	0.343377	20.8578	0	224.543	-223.081	981.139	0.118552	15.1187	1	2.88661	-266.116	840.066	0.105855	35.8985	0	-141.713	-277.312	874.776	0.0188785	52.0926	0	131.785	-78.3469	867.379	0.289838	17.9844	0	-38.3835	-278.986
-131.275	-213.1	805.916	0.0283182	77.8734	0	92.7966	-256.862	1291.99	0.175149	11.3386	1	-243.113	-297.068	1361.01	0.129072	94.5223	0	55.347	-178.739	1208.14	0.366735	46.7338	0	229.299	-223.807	976.991	0.158813	39.3594	1	5.48867	-267.432	840.759	0.0749232	65.5844	0	-141.796	-277.919	874.613	0.0158528	82.1992	0	132.05	-83.4343	874.47	0.218295	9.40129	1	-39.5099	-280.794
-132.807	-206.463	789.893	0.435266	23.0991	1	90.3337	-256.425	1294.28	0.0849174	85.7172	1	-242.032	-295.986	1360.91	0.0383157	0.154796	0	56.0598	-176.154	1206.33	0.0807978	39.8825	0	239.448	-222.253	976.158	0.257523	96.5963	0	9.20879	-269.059	861.551	0.529611	17.4883	0	-140.279	-276.273	859.835	0.373655	40.1817	0	132.427	-87.2887	882.278	0.217875	2.77914	1	-44.0175	-282.689
-136.15	-198.509	781.423	0.302279	12.0884	1	86.5666	-256.899	1290.9	0.127177	33.5123	1	-239.865	-293.82	1360.69	0.0767812	27.2837	0	58.4931	-174.189	1198.42	0.212623	6.53733	0	237.958	-221.101	969.707	0.168007	70.2556	0	13.5681	-268.937	870.152	0.241098	40.9869	0	-140.382	-276.096	859.608	0.00764458	68.7423	0	132.713	-90.5562	888.158	0.168342	7.32967	1	-44.268	-283.779
-138.262	-190.523	775.837	0.24928	0.323796	1	84.7316	-257.074	1290.63	0.0465653	25.3328	0	-233.48	-290.482	1362.93	0.188564	33.9575	0	59.854	-172.099	1191.94	0.173592	11.3784	1	250.768	-217.859	961.932	0.383269	21.7179	0	21.595	-267.859	873.479	0.21889	25.6695	0	-140.978	-276.148	859.544	0.0150483	2.32364	0	132.193	-93.4631	893.777	0.158687	13.9319	1	-49.1547	-285.563
-140.01	-183.811	771.099	0.210012	3.13639	1	79.8822	-256.205	1287.91	0.140662	32.2334	0	-230.368	-289.576	1366.78	0.125882	50.4365	0	61.2229	-170.997	1182.61	0.237366	8.31886	1	260.086	-214.32	960.239	0.252755	28.3372	0	27.4659	-269.46	878.407	0.195758	36.1762	0	-153.243	-277.297	858.725	0.308656	47.6724	0	133.194	-96.089	900.429	0.180519	5.55113	1	-52.3387	-285.814
-141.558	-176.387	765.493	0.235765	8.35774	1	72.5026	-256.255	1288.14	0.184579	12.4494	0	-231.287	-289.665	1371.75	0.126431	26.1565	0	62.6555	-170.21	1177.76	0.127989	13.2757	1	267.702	-208.865	953.795	0.284275	16.504	0	29.3968	-270.402	886.33	0.20522	43.4864	0	-158.388	-278.131	852.204	0.208701	48.3769	0	134.751	-99.2077	911.347	0.286543	10.6857	1	-56.7239	-281.375
-142.463	-172.594	761.628	0.13725	32.3239	1	62.246	-257.752	1286.7	0.261612	9.70073	0	-229.664	-288.242	1378.85	0.185469	54.5498	0	64.7741	-167.743	1171.93	0.166991	8.16894	1	274.169	-205.98	951.002	0.190289	57.4103	0	35.0701	-270.643	890.002	0.169058	86.46	0	-161.823	-278.622	852.023	0.0868693	4.68353	1	135.752	-102.55	917.985	0.18746	10.5221	1	-62.7184	-283.204
-143.712	-168.946	760.756	0.0988142	71.6213	0	52.8034	-260.351	1284.13	0.253097	25.1723	0	-224.976	-287.001	1380.67	0.129471	13.0821	0	66.8329	-166.047	1165.37	0.176902	9.6885	1	274.485	-202.787	944.861	0.173216	70.4323	1	31.3954	-270.601	896.534	0.187375	23.2398	0	-164.18	-278.828	851.754	0.0595267	15.1918	1	135.921	-103.621	919.403	0.0446304	28.0023	1	-63.2067	-283.532
-130.625	-158.095	762.913	0.428417	13.7297	0	43.7581	-261.459	1285.59	0.230715	15.0041	0	-220.136	-286.124	1381.38	0.124275	76.0371	0	67.4294	-165.381	1161.43	0.101008	77.336	1	281.981	-200.284	943.52	0.200387	17.3042	1	25.885	-270.127	900.787	0.174421	50.5001	0	-167.475	-278.694	850.559	0.0876863	21.7348	1	137.276	-105.021	928.21	0.22549	29.7886	1	-65.4182	-283.19
-126.735	-153.262	762.88	0.155101	18.5274	0	34.6515	-263.206	1284.71	0.232856	18.2289	0	-219.794	-285.958	1385.03	0.0917247	99.4418	0	84.2276	-164.077	1160.4	0.422007	22.2085	0	289.558	-196.229	944.231	0.215577	11.1703	1	25.7132	-270.334	905.171	0.109813	12.3093	1	-172.475	-277.251	846.483	0.165251	36.6421	1	137.13	-107.254	931.189	0.0931455	22.0729	1	-71.3085	-283.227
-118.861	-144.914	766.539	0.301127	27.2376	0	27.3265	-264.614	1286.41	0.191239	31.6303	0	-216.698	-285.583	1384.19	0.0807331	54.9757	0	89.1973	-165.664	1159.85	0.131143	43.0411	0	296.223	-190.806	944.613	0.215031	68.7906	1	24.347	-271.284	911.109	0.154171	6.68161	1	-180.651	-277.956	845.51	0.206584	0.0214332	1	138.862	-110.466	941.016	0.262078	7.26823	0	-75.543	-283.022
-116.129	-137.336	766.983	0.201679	83.5133	1	19.0067	-266.145	1283.53	0.223428	19.844	0	-214.089	-285.549	1386.35	0.084664	0.368116	0	99.0148	-166.706	1148.93	0.368079	21.9796	0	295.42	-186.204	941.066	0.146623	70.2106	1	23.2884	-271.777	918.24	0.180653	8.33579	1	-184.149	-278.257	845.092	0.0884113	5.95052	1	139.602	-111.733	947.308	0.161521	15.5221	0	-82.7344	-284.376
-110.707	-138.336	763.769	0.159556	58.5739	1	13.262	-266.872	1278.93	0.184874	9.44311	0	-210.593	-285.5	1389.21	0.112884	17.3689	0	105.213	-166.903	1145.88	0.172718	18.8511	0	305.168	-180.671	939.719	0.282227	15.0139	1	23.2121	-272.389	922.784	0.114637	7.10316	1	-187.025	-278.21	844.812	0.0722468	25.7825	1	142.756	-112.65	955.314	0.21634	20.6996	0	-89.0107	-285.526
-103.67	-133.779	765.384	0.213436	15.0357	1	9.48271	-266.666	1276.37	0.114157	8.52994	0	-208.993	-285.586	1391.62	0.0724375	72.3609	0	110.005	-166.939	1145.26	0.120799	0.039427	0	308.132	-178.489	940.142	0.0926078	95.1925	1	22.4172	-272.743	930.286	0.1888	7.57253	1	-190.935	-278.507	846.216	0.104117	13.7135	1	143.929	-116.137	963.864	0.232689	2.81064	0	-94.5011	-285.664
-93.2661	-130.452	767.951	0.280516	40.8385	1	3.97851	-267.009	1273.47	0.155736	9.49086	0	-207.957	-285.46	1391.33	0.0270644	6.3697	0	124.343	-167.044	1143.4	0.36149	11.0408	0	306.487	-176.252	936.493	0.114634	30.3273	0	21.7005	-273.322	934.044	0.0967457	37.3189	0	-194.021	-279.395	846.891	0.0820534	135.824	0	144.681	-118.123	969.519	0.151028	36.172	0	-96.6235	-285.362
-87.1252	-122.556	766.336	0.253313	37.5395	1	-0.600507	-266.441	1271.13	0.129376	31.3397	0	-203.787	-284.469	1390.26	0.110452	7.6878	0	134.782	-168.321	1140.31	0.274038	11.7944	0	302.854	-167.528	932.24	0.259077	25.7595	0	18.1944	-272.908	937.465	0.122889	54.206	0	-190.986	-276.589	848.712	0.112942	72.9929	0	141.329	-121.031	975.076	0.177764	14.6627	0	-98.6822	-284.959
-78.2526	-119.003	768.591	0.2455	125.735	1	-9.72072	-267.463	1271.39	0.22952	69.4487	0	-196.43	-281.643	1388.56	0.201559	7.1341	0	142.96	-168.757	1139.56	0.205621	43.634	0	298.903	-162.411	925.303	0.237071	5.22695	0	-3.98859	-275.101	933.958	0.56413	22.8943	0	-193.394	-277.772	870.412	0.546636	13.6808	0	139.423	-123.953	982.038	0.194695	6.38377	0	-101.408	-284.597
-80.1489	-117.691	767.695	0.0618456	147.066	0	-11.4204	-266.412	1267.71	0.104597	66.3251	0	-185.009	-278.812	1385.64	0.303078	180	0	146.83	-170.329	1135.29	0.149255	39.6078	0	294.749	-157.684	919.542	0.213291	20.1267	0	-14.5154	-277.091	927.433	0.313601	17.9754	0	-196.411	-279.918	880.267	0.263166	9.29656	0	137.294	-126.836	987.603	0.16548	18.3585	0	-107.123	-283.701
-69.0357	-118.15	769.685	0.282483	12.0749	0	-14.9419	-266.332	1267.75	0.0880651	14.2751	0	-185.009	-278.812	1385.64	0	180	0	152.324	-169.831	1133.98	0.141773	52.5856	0	291.409	-155.271	912.092	0.212829	30.3551	1	-16.9985	-276.929	926.578	0.065784	13.1563	0	-208.141	-286.841	904.182	0.688069	3.98099	0	136.84	-129.024	994.753	0.18728	16.403	0	-114.373	-284.995
-61.3541	-116.843	771.452	0.199746	10.6671	0	-20.3608	-267.014	1268.94	0.139704	13.6654	0	-185.08	-279.786	1385.49	0.0247083	80.9934	0	158.756	-170.73	1139	0.205273	16.8538	0	290.417	-150.568	907.515	0.165934	30.6413	1	-22.5117	-277.28	925.806	0.139449	29.5387	0	-214.219	-289.908	914.615	0.311415	16.8723	1	134.377	-129.969	1003.25	0.222327	17.3005	1	-119.351	-285.642
-49.9599	-117.078	773.791	0.290859	40.5406	0	-32.1482	-267.391	1268.86	0.29484	84.2226	0	-182.033	-280.109	1371.95	0.347119	98.5529	0	164.01	-172.552	1146.29	0.229273	59.9882	0	286.93	-147.632	897.078	0.284726	11.5776	1	-34.1219	-278.369	930.41	0.313424	10.9645	0	-217.495	-291.732	927.458	0.334481	8.31287	1	130.689	-130.826	1008.81	0.168177	19.6699	1	-128.337	-284.966
-47.0258	-117.599	777.537	0.119659	26.1272	0	-32.7797	-266.822	1262.39	0.162986	48.1992	0	-181.995	-279.625	1372.02	0.0122648	91.5606	0	181.412	-173.478	1144.54	0.437865	14.1245	1	285.994	-147.465	894.455	0.0697445	23.8319	1	-43.2008	-277.983	932.586	0.233603	12.2977	0	-222.49	-293.269	939.444	0.326909	17.2699	1	124.143	-132.901	1013.85	0.213076	6.61668	1	-139.859	-285.68
-38.2528	-114.965	783.693	0.275908	28.1534	1	-33.6462	-266.849	1261.75	0.0269897	67.1715	0	-172.898	-279.245	1362.09	0.336778	4.17971	0	188.73	-174.54	1145.5	0.186417	18.4265	1	285.162	-145.299	890.015	0.125251	16.6445	1	-50.7263	-277.449	936.213	0.209266	12.3548	0	-228.862	-293.813	947.155	0.250428	8.79224	1	120.108	-134.734	1016.72	0.131874	38.6301	1	-143.547	-285.963
-27.5203	-114.234	785.271	0.271812	13.5892	1	-33.5476	-266.314	1260.98	0.0235021	10.5265	0	-168.215	-278.712	1356.34	0.185958	2.35838	0	193.167	-175.428	1147.67	0.125424	20.1666	1	284.577	-144.011	888.555	0.0508171	27.3076	1	-57.1735	-275.682	940.588	0.19974	51.7808	0	-231.774	-294.801	950.999	0.123077	22.2581	1	118.648	-136.599	1022.61	0.15884	15.9739	1	-148.289	-286.368
-18.4022	-115.675	787.46	0.237184	41.0912	1	-32.5669	-263.467	1254.73	0.1734	109.341	0	-162.494	-278.435	1349.35	0.225884	36.596	0	201.638	-175.838	1148.73	0.213685	3.92294	1	283.46	-143.259	885.246	0.0893178	37.3856	1	-57.4968	-274.167	947.48	0.17659	30.1259	0	-233.721	-296.547	958.586	0.200609	13.7329	1	118.703	-137.691	1029.22	0.167557	3.61791	0	-155.223	-288.169
-13.7703	-120.251	792.93	0.212586	17.3152	1	-46.177	-266.365	1256.43	0.350457	37.0131	0	-157.538	-277.834	1348.08	0.128758	0.00222397	0	207.493	-175.743	1149.33	0.147151	28.9038	1	284.663	-141.392	881.606	0.106602	7.0671	0	-61.251	-271.979	953.17	0.178989	6.44028	0	-233.952	-298.116	962.606	0.108044	54.1723	0	119.268	-139.032	1040.87	0.293486	12.8082	0	-163.639	-290.728
-5.18916	-123.91	799.778	0.289321	25.1997	1	-50.5499	-267.008	1253.89	0.127455	64.2362	0	-156.548	-277.714	1347.83	0.0257219	68.33	0	210.713	-177.277	1148.95	0.0896732	46.6763	0	286.887	-139.085	877.03	0.139666	34.9204	0	-64.5314	-269.371	959.62	0.192307	12.5207	0	-239.681	-298.879	966.293	0.171387	43.4543	0	119.892	-138.53	1046	0.129724	19.2027	0	-174.032	-294.947
1.88435	-125.329	801.497	0.185406	20.3882	1	-50.4562	-266.831	1252.2	0.0426049	63.2559	0	-155.885	-278.143	1343.27	0.115606	68.5188	0	222.951	-172.556	1148.59	0.328045	6.51963	0	289.801	-134.439	874.9	0.147066	10.5413	0	-66.9567	-267.743	967.366	0.206962	38.143	0	-243.312	-299.178	980.871	0.375662	100.69	0	118.325	-137.906	1053.16	0.184008	24.9898	0	-177.684	-296.167
9.67842	-130.221	804.356	0.2409	21.451	1	-54.0648	-266.582	1250.14	0.104069	28.7598	0	-151.944	-277.663	1342.28	0.102305	8.57417	0	229.573	-170.578	1148.97	0.173052	35.0896	0	292.506	-128.489	871.248	0.187179	65.2683	0	-75.1671	-268.609	973.748	0.260877	38.0292	0	-239.791	-297.288	981.022	0.0999776	113.337	0	114.249	-139.261	1059.58	0.193064	6.9037	0	-186.124	-298.364
19.0319	-132.309	805.6	0.241602	3.55409	1	-57.7095	-264.315	1245.18	0.163963	28.7937	0	-148.948	-276.83	1341.61	0.079548	49.7667	0	233.764	-168.833	1152.5	0.143723	44.8379	0	302.213	-118.52	880.397	0.416326	39.8677	0	-78.19	-265.992	981.848	0.225807	33.8585	1	-242.798	-296.226	984.93	0.126112	20.5321	0	111.021	-139.773	1065.5	0.169076	6.60467	0	-191.11	-299.926
21.8444	-132.776	806.055	0.0721788	4.55207	1	-60.0222	-264.877	1239.73	0.148602	27.6848	0	-145.222	-275.763	1334.32	0.206282	48.6508	0	242.706	-165.76	1151.36	0.238077	2.48056	0	302.77	-112.213	882.092	0.163868	23.0862	1	-83.5995	-265.001	985.757	0.168693	41.2525	1	-246.655	-297.166	991.619	0.19444	66.3048	0	106.943	-140.718	1071.45	0.181804	42.6578	0	-190.851	-300.156
26.8552	-134.017	806.791	0.130365	48.7861	1	-59.7083	-265.734	1235.56	0.106694	20.6809	0	-143.269	-275.526	1333.84	0.0506384	153.094	0	248.5	-164.029	1150.73	0.15202	1.87591	0	302.811	-104.83	881.104	0.186228	57.5006	1	-86.943	-265.835	998.618	0.332858	36.7844	1	-244.103	-295.866	995.544	0.121496	30.4456	0	97.0588	-140.301	1073.9	0.254828	30.7872	0	-196.816	-301.843
29.6643	-137.917	811.043	0.160419	14.1236	1	-57.3597	-264.53	1225.89	0.25079	11.6918	0	-144.199	-275.173	1334.15	0.0260734	153.1	0	257.266	-161.208	1149.99	0.230938	7.66515	0	304.592	-102.177	883.873	0.10569	28.1047	1	-91.3851	-267.254	1002.3	0.148462	32.2048	0	-243.763	-290.655	1009.24	0.366322	12.5591	0	92.1874	-139.683	1078.72	0.171966	42.2252	1	-200.785	-302.813
33.9827	-141.117	815.198	0.169843	38.5705	1	-56.7321	-261.875	1212.9	0.33166	10.3283	0	-143.223	-275.054	1333.91	0.0253154	18.7608	0	261.305	-160.453	1149.48	0.103536	13.9369	0	308.87	-93.8859	886.096	0.239793	57.4561	0	-93.447	-267.828	1008.32	0.15985	40.3555	0	-243.011	-288.919	1020.88	0.294923	10.8819	0	79.0745	-139.303	1079.3	0.328275	63.5116	1	-204.789	-303.291
38.5382	-141.793	815.898	0.116456	13.1808	1	-55.2872	-261.308	1204.37	0.216762	103.131	0	-136.132	-274.4	1329.38	0.211018	108.547	0	271.406	-156.718	1150.02	0.269566	20.4643	0	311.49	-91.7275	894.9	0.235883	53.1047	0	-99.4683	-268.147	1011.9	0.175309	24.816	0	-242.226	-288.496	1023.88	0.0783007	51.8184	0	77.6251	-136.399	1080.81	0.0895578	65.1626	1	-206.304	-303.7
41.4041	-142.938	816.368	0.0780448	35.1022	1	-55.231	-261.74	1204.46	0.0111027	106.332	0	-142.126	-274.05	1324.6	0.191915	128.14	0	275.047	-156.111	1151.39	0.0984531	21.0151	0	301.443	-88.7367	907.903	0.417554	38.6008	0	-103.702	-268.587	1018.08	0.187546	68.5399	0	-243.43	-286.767	1025.78	0.070973	58.6908	0	71.5038	-136.784	1081.88	0.155635	24.7298	1	-209.307	-305.346
44.6792	-143.871	819.588	0.117164	16.2148	0	-55.126	-261.56	1202.76	0.0426374	0.00996293	0	-137.295	-274.4	1323.45	0.124453	10.742	0	279.371	-154.555	1151.55	0.114964	44.3991	1	301.269	-89.1302	916.454	0.21403	24.4817	0	-106.008	-267.088	1017.83	0.06903	71.9365	0	-239.485	-284.226	1032.03	0.195315	11.8346	0	65.5278	-135.349	1085.24	0.175134	17.703	1	-211.913	-305.595
50.8715	-144.27	823.23	0.179877	22.9585	0	-54.7051	-260.84	1196	0.170449	0.0149324	0	-135.362	-274.167	1322.99	0.0500317	0.00159621	0	287.704	-155.542	1158.4	0.270738	63.1578	1	302.789	-86.3378	924.478	0.215793	25.3496	0	-109.578	-267.452	1024.05	0.179601	7.00047	0	-237.553	-282.814	1037.12	0.140512	41.2046	0	60.8721	-134.485	1086.18	0.120681	15.7863	1	-217.477	-306.024
56.3326	-147.171	825.831	0.167716	26.7726	0	-54.3356	-260.211	1190.08	0.14901	5.24773	0	-133.431	-273.934	1322.52	0.0499956	73.2334	1	291.515	-155.756	1156.71	0.104339	11.3152	1	301.732	-79.556	932.817	0.269999	35.2639	1	-114.25	-268.638	1030.86	0.20852	6.59119	0	-238.742	-283.515	1041.91	0.124798	20.992	0	53.8945	-134.87	1086.56	0.174961	21.913	1	-220.244	-305.743
66.5489	-153.733	825.075	0.304138	19.3975	0	-53.1934	-259.715	1182.14	0.200869	0.953171	0	-132.93	-275.296	1317.94	0.120233	20.9282	1	297.889	-156.078	1155.29	0.163452	45.858	1	303.016	-78.7025	937.041	0.112411	10.7985	1	-117.83	-269.051	1035.16	0.140281	3.99497	0	-238.008	-283.665	1048.9	0.175748	5.66386	0	50.6924	-133.909	1087.32	0.0857217	48.1343	0	-220.518	-305.805
76.0685	-156.465	826.179	0.249132	12.2121	0	-51.9438	-259.226	1174.38	0.196989	9.52707	0	-131.607	-275.245	1313.96	0.1048	56.9679	1	300.773	-155.989	1150.62	0.137187	35.0192	1	304.062	-76.3516	946.626	0.24812	12.1993	1	-121.277	-269.194	1039.75	0.143544	29.5542	0	-237.914	-283.878	1064.28	0.384524	13.9256	0	47.938	-131.213	1093.03	0.172172	38.224	0	-225.542	-306.464
85.5458	-161.56	827.207	0.270218	9.22006	1	-51.6923	-258.253	1169.25	0.130751	9.45999	0	-128.782	-275.362	1313.22	0.0730678	109.882	1	302.201	-159.353	1144.91	0.169372	70.7648	1	303.775	-73.764	952.853	0.168728	18.067	1	-122.246	-270.112	1046.77	0.178519	5.96089	0	-242.244	-285.369	1082.89	0.479093	26.0525	0	43.2047	-130.397	1095.46	0.134628	20.7561	0	-232.44	-308.308
95.5489	-168.81	829.538	0.314307	6.1192	1	-50.4565	-257.761	1161.51	0.196205	23.1537	0	-130.351	-275.756	1310.99	0.0687976	43.8083	0	307.597	-159.269	1144.08	0.136525	44.7383	0	306.729	-70.7111	964.342	0.306222	10.2741	1	-122.909	-270.225	1051.05	0.108347	47.6442	1	-240.709	-285.625	1089.6	0.172101	145.732	0	38.3758	-130.678	1096.33	0.122873	20.4255	0	-231.863	-307.913
102.631	-172.922	830.759	0.206991	8.61445	1	-48.7094	-257.718	1158.72	0.0822571	24.9361	0	-130.249	-275.655	1310.07	0.0232374	70.1565	0	311.108	-159.512	1139.35	0.147429	46.8198	0	309.943	-64.5764	977.288	0.367066	97.3876	1	-128.6	-270.858	1054.83	0.171574	48.0314	1	-240.398	-285.607	1088.8	0.021317	120.303	0	32.1203	-129.14	1098.99	0.174171	3.37085	0	-238.025	-309.703
110.422	-178.33	833.448	0.246457	26.2112	1	-47.5462	-258.991	1151.9	0.17602	13.8533	0	-129.294	-275.54	1309.85	0.0246621	0.00166928	0	312.956	-165.535	1133.96	0.207271	28.9736	0	301.712	-60.3208	975.95	0.234066	107.261	1	-129.606	-271.783	1061.91	0.180158	108.042	1	-233.762	-280.682	1098.35	0.315722	22.0217	0	19.6603	-126.831	1104.59	0.34637	19.3304	0	-237.271	-309.616
117.967	-179.382	835.128	0.195024	36.2756	1	-47.3078	-258.853	1146.81	0.127278	5.88873	0	-126.433	-275.192	1309.19	0.0739349	180	0	318.046	-169.419	1129.68	0.192454	20.0948	1	305.319	-59.0056	991.799	0.407667	43.9052	1	-135.435	-270.667	1059.16	0.163465	71.1146	0	-232.113	-277.665	1100.89	0.106811	61.8343	0	12.5377	-127.046	1110.61	0.233286	20.1009	0	-241.333	-312.413
128.256	-187.462	833.304	0.33021	33.3647	1	-46.9672	-259.362	1140.08	0.168942	23.249	0	-126.433	-275.192	1309.19	0	180	0	320.821	-174.373	1126.38	0.164277	50.2795	1	305.541	-55.7195	994.758	0.110693	22.6234	1	-141.285	-273.578	1064.09	0.204622	27.8896	0	-236.243	-278.017	1117.97	0.439479	9.7578	0	5.21088	-127.093	1113.3	0.195111	17.0325	1	-247.344	-314.234
135.087	-188.451	834.158	0.173868	24.5866	1	-48.4639	-261.033	1135.05	0.137769	18.8293	0	-125.291	-273.538	1298.14	0.280781	27.2967	0	321.631	-175.252	1119.46	0.175587	76.6174	0	305.175	-52.8304	1000.63	0.163912	3.67065	1	-142.346	-274.948	1067.02	0.0852145	34.0585	0	-237.199	-277.184	1125.65	0.194588	57.6879	1	-2.83127	-126.663	1113.79	0.201705	5.68233	1	-246.684	-313.373
138.945	-190.246	833.326	0.108396	60.1502	1	-49.0278	-261.271	1129.14	0.148449	76.6508	0	-126.818	-273.722	1293.77	0.115864	7.7921	0	311.368	-184.632	1116.09	0.357642	33.8715	0	304.559	-49.6464	1008.25	0.207086	2.27683	1	-152.01	-279.788	1073.3	0.312415	10.6985	0	-231.676	-276.364	1130.13	0.178887	88.7091	1	-12.4317	-126.353	1115.31	0.243128	86.5305	1	-251.353	-312.192
141.75	-190.975	836.588	0.109066	41.7326	0	-49.0885	-261.672	1129.07	0.0102894	86.6008	0	-128.902	-273.141	1285.84	0.205457	21.471	0	304.436	-186.138	1111.38	0.212839	9.39778	0	304.263	-46.7804	1014.7	0.176403	25.4269	0	-163.741	-284.302	1078.04	0.33586	41.7735	0	-234.967	-275.835	1134.28	0.133189	77.2511	1	-12.3553	-124.382	1116.23	0.0544109	70.0207	1	-255.192	-310.133
153.336	-191.91	838.12	0.293112	38.9215	0	-48.9838	-261.484	1127.4	0.0420577	0.00987686	0	-128.331	-272.073	1280.27	0.142475	4.56532	1	303.532	-186.188	1110.89	0.0256962	22.1891	1	301.834	-46.1526	1021.23	0.174946	38.3271	0	-168.61	-286.412	1088.19	0.286458	82.6765	1	-230.411	-273.402	1139.7	0.187092	41.5462	1	-17.8973	-123.162	1119.28	0.161029	21.421	1	-256.459	-307.677
160.292	-196.228	835.015	0.218903	43.572	0	-48.6166	-260.825	1121.57	0.147119	81.417	0	-128.229	-271.973	1279.36	0.0231137	0.0103417	1	297.884	-189.251	1107.34	0.183563	11.2046	1	294.926	-50.3507	1027.84	0.261015	30.483	0	-177.542	-290.05	1084.63	0.257005	25.6716	1	-225.929	-273.946	1141.04	0.11777	71.7959	1	-26.9131	-122.347	1120.54	0.228501	77.3462	1	-254.01	-308.508
169.185	-196.144	836.423	0.225108	32.5209	0	-37.0306	-264.353	1120.06	0.305108	14.7561	0	-127.21	-270.965	1270.24	0.230908	0.0112751	1	292.597	-192.109	1105.42	0.157761	16.1763	1	292.381	-52.7582	1036.99	0.24496	16.1161	0	-188.506	-291.993	1085.12	0.278636	108.674	1	-225.744	-275.389	1152.83	0.296918	7.56713	1	-27.019	-121.13	1121.2	0.0347536	81.4817	1	-260.218	-310.409
181.195	-201.131	845.068	0.390397	13.1249	0	-28.8803	-264.944	1117.89	0.211364	20.8605	0	-127.006	-270.764	1268.41	0.0461314	19.8223	1	287.483	-194.885	1101.51	0.175272	30.0004	1	291.82	-53.5898	1048.48	0.288306	4.58208	1	-187.44	-291.845	1087.9	0.074454	83.9451	1	-223.597	-277.326	1167.19	0.366105	86.9628	1	-35.9981	-121.586	1123.48	0.231896	55.8043	1	-277.033	-309.828
192.019	-205.742	849.466	0.314009	12.5282	1	-22.3087	-266.633	1113.39	0.203513	25.9765	0	-126.215	-272.002	1263.29	0.133308	75.0323	1	286.165	-196.942	1097.8	0.110927	20.002	1	292.062	-54.0015	1057.56	0.227369	34.4638	1	-192.784	-293.029	1090.71	0.153821	24.5003	1	-217.581	-276.78	1166.69	0.151547	76.991	1	-38.543	-124.489	1129.8	0.185046	8.39015	0	-283.505	-310.075
202.346	-209.284	856.413	0.323506	25.3342	1	-17.2697	-265.77	1106.61	0.212406	97.0427	0	-130.977	-275.91	1261.79	0.158478	85.5606	1	283.715	-198	1094.35	0.109102	28.1396	1	287.721	-53.9546	1064.29	0.200232	23.9451	1	-199.086	-294.093	1091.03	0.159983	3.43228	1	-214.663	-279.786	1174.46	0.220635	35.8309	1	-40.5052	-128.286	1138.42	0.240578	24.1004	0	-290.367	-310.233
211.535	-209.799	858.311	0.234925	18.4048	1	-12.0018	-270.68	1111.21	0.213618	29.2548	0	-130.342	-275.287	1256.32	0.138705	19.9048	1	281.412	-197.416	1084.34	0.257161	78.9292	0	286.859	-53.7396	1069.76	0.138638	21.82	1	-202.22	-294.436	1091.23	0.0789837	4.95958	1	-215.444	-279.199	1181.82	0.185619	79.445	1	-41.3068	-128.262	1144.8	0.160857	38.201	0	-295.265	-311.74
221.305	-211.379	863.841	0.283436	3.60392	1	-11.0323	-272.621	1114.73	0.10337	69.5066	0	-129.936	-275.9	1253.76	0.0666074	111.072	1	280.235	-199.07	1084.11	0.0510699	36.3	0	282.055	-53.9427	1077.92	0.236745	27.1817	1	-210.918	-296.138	1091.61	0.221778	5.64566	1	-210.535	-280.364	1183.41	0.132269	53.1146	1	-49.116	-131.089	1153.17	0.294745	7.71077	1	-296.996	-310.683
233.569	-213.973	870.101	0.350284	16.7805	1	-8.24858	-270.859	1116.46	0.0930943	70.1791	0	-129.838	-275.013	1253.9	0.0225862	106.255	0	278.633	-199.625	1084.16	0.0424106	10.1688	0	281.771	-54.0123	1082.83	0.122963	5.63025	1	-214.911	-297.326	1091.7	0.104179	3.84195	1	-208.22	-279.317	1188.64	0.145444	24.699	1	-54.424	-133.794	1160.61	0.238292	3.86089	1	-298.494	-309.123
239.313	-216.383	871.558	0.159931	21.0174	1	-4.81979	-273.853	1117.38	0.116081	62.0255	0	-135.926	-275.896	1252.27	0.15907	131.3	0	275.213	-201.519	1084.1	0.097746	57.7071	0	280.599	-54.0475	1090.3	0.188967	9.8259	1	-218.085	-298.049	1091.81	0.0814382	72.976	0	-202.488	-279.895	1194.57	0.206732	39.8985	1	-59.8112	-136.472	1167.17	0.222517	25.1348	1	-300.684	-308.518
243.443	-216.594	871.951	0.103857	35.9768	1	1.77004	-272.43	1114.65	0.181788	24.9945	0	-130.911	-273.721	1248.9	0.160605	144.778	0	272.723	-205.19	1077.96	0.189431	15.9472	0	278.47	-54.7933	1097.26	0.182888	6.92983	1	-218.119	-298.428	1091.73	0.00973346	93.277	0	-201.745	-281.427	1204.9	0.261712	14.2823	1	-65.9528	-140.732	1170.38	0.20335	43.1239	1	-302.686	-309.669
250.126	-219.59	877.203	0.225313	18.2276	1	11.7215	-269.393	1115.12	0.260373	21.7008	0	-140.044	-277.231	1248.31	0.245049	77.6802	0	271.052	-206.126	1074.35	0.102168	48.7057	0	277.73	-55.464	1100.44	0.0835132	94.1219	0	-214.013	-295.343	1079.48	0.332015	33.7835	0	-203.058	-283.379	1212.82	0.206416	68.5029	1	-69.7498	-140.81	1176.78	0.186097	16.3287	1	-298.568	-303.908
260.268	-223.55	880.655	0.285526	9.35793	1	21.3244	-267.995	1112.08	0.254232	14.4128	1	-141.639	-276.924	1239.53	0.223274	7.64974	0	266.841	-207.928	1073.24	0.117783	18.5139	0	260.497	-60.8584	1093.86	0.48049	7.4959	0	-215.862	-296.274	1068.98	0.267604	46.3777	0	-199.105	-283.73	1215.15	0.115023	37.4762	1	-75.2126	-143.151	1183.64	0.226841	40.6146	1	-295.218	-297.823
265.904	-224.908	881.889	0.148199	15.7506	1	32.9823	-269.181	1109.45	0.300243	12.321	1	-142.772	-276.025	1234.23	0.137283	24.9437	0	261.379	-209.647	1069.76	0.167537	32.724	0	252.037	-64.8123	1090.81	0.245628	20.7332	0	-217.581	-297.732	1067.53	0.0670482	48.4165	0	-195.481	-283.388	1214.78	0.0914619	106.075	0	-78.647	-140.938	1186.93	0.131108	43.2487	1	-294.629	-295.155
272.212	-224.628	883.192	0.16117	9.49584	1	43.9018	-269.506	1109.25	0.273154	64.8019	1	-145.693	-277.426	1228.1	0.173284	10.8941	0	250.046	-211.214	1069.79	0.286025	13.883	0	248.065	-66.4958	1091	0.107956	7.0004	0	-222.839	-298.441	1067.94	0.133039	78.3078	0	-196.649	-284.228	1221.51	0.17197	55.4811	0	-85.2559	-144.237	1194.71	0.268247	12.9804	1	-294.595	-294.622
276.93	-225.154	884.515	0.123214	12.5281	1	47.2154	-267.572	1102.31	0.198353	55.0603	1	-146.953	-277.952	1223.64	0.116613	79.4049	0	245.025	-213.126	1070.27	0.13485	11.9552	0	234.462	-71.6062	1089.96	0.364196	19.695	0	-223.426	-299.588	1073.56	0.144059	30.6923	0	-206.921	-285.779	1226.12	0.284134	63.1961	0	-90.1492	-149.228	1202.46	0.260972	32.257	0	-293.067	-293.791
285.924	-224.283	886.237	0.22997	58.0713	1	58.0999	-265.779	1100.71	0.278668	23.8688	1	-148.775	-278.59	1223.86	0.048556	84.0572	0	239.103	-216.069	1069.64	0.166085	15.0366	1	224.39	-78.9322	1086.24	0.32497	6.76132	0	-229.255	-299.161	1082.35	0.263979	23.9945	0	-207.078	-287.333	1231.83	0.147994	29.2824	1	-90.4034	-149.869	1206.06	0.0915312	1.34341	0	-291.261	-292.387
286.071	-223.963	886.364	0.00935157	99.1578	1	64.5591	-266.352	1101.94	0.165044	53.4456	1	-151.018	-278.642	1214.11	0.249922	81.1587	0	233.689	-220.701	1068.25	0.181464	12.5209	1	215.754	-84.2145	1082.18	0.272659	15.7644	0	-235.63	-298.57	1086.41	0.18957	60.0568	0	-200.347	-290.817	1244.13	0.36129	37.7048	1	-90.7287	-150.559	1210.54	0.113685	67.4354	0	-296.159	-294.77
286.673	-224.92	887.371	0.037853	35.9395	1	66.3035	-266.95	1105.62	0.102755	48.5204	0	-153.84	-280.658	1214.23	0.0867497	83.7149	0	227.18	-224.146	1066.58	0.188803	1.41274	1	209.183	-90.2238	1080.59	0.226133	9.57564	0	-236.248	-297.119	1086.73	0.0402142	81.3679	0	-202.326	-292.774	1255.86	0.301393	13.8672	1	-79.9303	-152.436	1215.76	0.303496	61.7344	0	-293.915	-291.613
290.112	-226.205	888.969	0.100106	20.9498	1	70.3922	-266.621	1106.92	0.107585	22.7578	0	-154.774	-280.921	1207.87	0.160869	14.1884	0	221.237	-227.29	1065.23	0.171451	29.2797	1	196.78	-98.3164	1077.17	0.379994	13.9985	1	-236.707	-297.403	1088.67	0.0502292	2.01606	0	-204.489	-296.278	1264.12	0.230703	13.9766	1	-79.7581	-155.071	1224.28	0.22292	29.3249	0	-293.565	-291.453
293.614	-227.062	889.196	0.0903001	27.7847	1	78.2184	-265.264	1106.29	0.199205	15.562	0	-158.031	-281.242	1200.02	0.212464	44.3353	0	217.601	-229.469	1061.6	0.139454	58.7668	1	189.957	-104.198	1072.97	0.24851	28.8177	1	-243.247	-300.386	1115.69	0.699179	10.4336	0	-206.658	-298.379	1276.9	0.328315	27.5458	1	-80.2079	-158.341	1227.46	0.114633	38.6906	1	-293.307	-291.314
295.536	-228.696	888.998	0.0632394	98.2187	1	84.7236	-264.615	1103.96	0.173486	34.4341	0	-159.679	-281.748	1199.27	0.047013	28.9955	0	212.24	-231.435	1063.38	0.149564	16.0463	1	176.404	-108.503	1071.33	0.357871	18.5843	1	-244.205	-300.368	1126.19	0.263554	28.8948	0	-207.857	-297.843	1279.19	0.0659729	22.4439	1	-80.6733	-159.21	1234.54	0.178752	3.50201	1	-293.023	-290.744
292.44	-228.831	879.058	0.260302	8.08103	0	94.6528	-264.468	1106.53	0.256432	17.0659	0	-164.681	-282.832	1192.64	0.209474	27.2644	0	208.766	-233.419	1063.69	0.100306	40.4718	0	170.703	-111.928	1068.93	0.176767	8.1119	1	-240.225	-298.367	1136.11	0.271834	19.2924	0	-210.172	-298.95	1287.22	0.210846	15.2724	1	-81.3889	-161.179	1245.16	0.270549	2.13467	1	-292.274	-290.759
291.236	-229.425	872.555	0.166006	53.3449	0	99.8119	-265.346	1106.62	0.130853	11.0673	0	-165.162	-282.999	1189.89	0.0699416	10.0271	0	206.032	-234.281	1061.72	0.0869262	70.09	0	161.142	-117.054	1066.59	0.277483	27.8889	1	-234.425	-298.35	1143.5	0.234758	23.1122	1	-210.475	-298.744	1289.26	0.0517873	1.4048	1	-82.0278	-163.591	1255.96	0.277218	9.06448	1	-290.96	-290.592
295.309	-232.08	867.968	0.167117	57.2614	1	104.251	-265.548	1106.03	0.112079	9.86159	0	-166.398	-283.559	1186.24	0.0972541	17.5015	0	205.567	-236.084	1062.02	0.0471452	89.6419	0	153.241	-122.568	1058.66	0.311935	3.46522	0	-230.145	-299.901	1158.72	0.397175	28.9351	1	-211.738	-297.605	1298.64	0.238347	33.4357	1	-82.3355	-163.862	1260.37	0.110558	20.4956	1	-292.249	-290.513
294.07	-233.373	864.633	0.0946255	8.71294	1	109.683	-265.694	1106.24	0.13594	7.9013	0	-166.492	-284.438	1181.82	0.11267	38.996	0	203.182	-236.079	1058.54	0.105481	58.9182	0	146.146	-127.68	1050.54	0.298223	13.1192	0	-223.261	-300.11	1165.76	0.246178	6.0781	1	-211.907	-296.775	1299.61	0.0321084	9.9717	1	-82.6164	-165.421	1263.86	0.0957785	20.4549	1	-292.657	-290.761
293.479	-234.633	861.875	0.0772367	13.5733	1	121.296	-265.333	1105.23	0.291551	8.29883	0	-172.179	-285.571	1175.18	0.220427	36.0527	0	195.842	-236.945	1058.94	0.185039	41.0906	0	140.351	-131.831	1046.47	0.205249	20.7982	0	-215.244	-299.447	1172.93	0.269508	22.9433	1	-212.576	-295.168	1302.21	0.0781502	31.1432	0	-82.8623	-165.641	1267.38	0.0885307	20.2361	1	-287.079	-288.863
293.361	-235.685	860.436	0.0446628	18.5551	1	128.445	-264.471	1105.44	0.180094	22.2289	0	-172.467	-286.49	1171.5	0.095153	48.9793	0	189.671	-240.314	1054.48	0.20816	24.7301	0	132.184	-139.28	1033.35	0.428982	16.5953	0	-207.973	-298.815	1188.36	0.426596	32.8989	1	-213.125	-294.997	1309.55	0.184076	22.518	0	-81.5162	-167.743	1274.09	0.178876	14.8994	1	-281.763	-286.687
293.653	-237.016	856.649	0.100613	9.25217	1	134.166	-265.457	1107.17	0.15149	25.2941	0	-174.746	-286.95	1169.86	0.0710863	54.5874	0	184.764	-242.301	1053.69	0.133809	26.7671	0	125.776	-147.68	1025.92	0.322844	6.10724	0	-203.975	-297.505	1191.07	0.125137	13.8052	1	-212.55	-292.631	1315.46	0.159963	9.18864	0	-81.8231	-168.916	1278.5	0.114519	7.26214	1	-275.644	-282.449
293.374	-238.452	853.272	0.0919997	12.8654	1	135.906	-266.51	1108.5	0.0606107	28.1173	0	-174.775	-286.918	1165.39	0.111847	38.2724	0	179.719	-244.289	1049.87	0.165892	17.6281	0	118.877	-154.639	1019.18	0.297307	15.3939	0	-200.173	-297.374	1193.37	0.111141	48.9119	1	-212.506	-290.166	1319.78	0.124248	81.3365	0	-82.2211	-169.749	1284.74	0.157559	1.55184	1	-274.568	-280.244
292.928	-238.897	851.53	0.0463152	18.5765	1	139.019	-267.684	1108.88	0.08376	27.8395	0	-176.69	-290.007	1160.75	0.147222	52.7869	0	171.561	-246.805	1047.09	0.224416	35.2096	0	116.468	-158.138	1014.48	0.158376	14.8166	0	-197.373	-295.578	1209.24	0.405327	13.3485	0	-198.657	-283.576	1318.54	0.384665	25.6756	0	-82.4989	-170.47	1289.21	0.113507	7.70141	1	-271.933	-278.505
292.832	-240.624	848.325	0.0910401	21.7388	1	144.973	-267.086	1110.72	0.1565	16.0752	0	-180.854	-291.586	1160.06	0.112677	91.6276	0	165.976	-247.758	1039.65	0.233882	8.12699	0	111.292	-165.32	997.337	0.482453	44.1527	0	-193.736	-295.291	1217.99	0.237103	64.3111	0	-189.687	-276.947	1322.31	0.294312	53.8415	0	-82.6925	-171.577	1292.87	0.0956005	9.25055	1	-271.554	-276.174
293.485	-242.693	846.255	0.074968	22.7911	1	151.365	-267.034	1110.93	0.159897	38.2096	0	-180.007	-291.441	1155.48	0.116552	100.807	0	161.595	-247.761	1034.88	0.161905	10.1535	0	108.022	-169.389	995.581	0.137687	22.5714	0	-184.212	-293.522	1218.53	0.242562	26.383	0	-184.58	-276.776	1334.89	0.339571	72.38	1	-83.0912	-172.412	1299.11	0.157838	3.97347	1	-273.455	-275.637
293.182	-244.224	843.763	0.0735147	26.8685	1	153.027	-267.713	1112.13	0.0539411	37.3293	0	-181.762	-292.444	1155.51	0.0505495	23.7454	0	156.419	-248.926	1030.01	0.180089	16.7721	0	104.661	-174.312	990.429	0.196959	15.9273	0	-179.828	-290.668	1220.19	0.137215	52.0941	0	-182.463	-276.564	1334.73	0.0533431	19.4093	1	-83.3934	-172.693	1303.53	0.110986	57.8735	1	-271.765	-273.894
293.764	-245.19	842.516	0.0420268	15.1062	1	159.316	-268.046	1112.24	0.157467	4.00499	0	-183.433	-292.636	1155.69	0.0422949	10.511	0	154.395	-249.5	1026.47	0.102773	100.119	0	101.475	-179.901	980.719	0.29121	5.39318	0	-178.224	-291.23	1222.07	0.0633608	32.8011	0	-166.388	-269.42	1335.41	0.440105	15.9238	1	-78.7367	-171.175	1307.22	0.153313	29.3775	1	-268.246	-273.532
294.063	-247.246	840.141	0.0789001	15.2158	1	164.068	-268.58	1112.5	0.11973	10.5988	1	-187.695	-293.928	1156	0.111605	13.2513	0	155.088	-259.367	1029.82	0.26101	122.4	0	96.6046	-186.264	969.926	0.336056	13.8654	0	-170.76	-291.227	1224.66	0.197461	22.6827	0	-159.879	-266.659	1337.72	0.18595	27.5403	1	-76.244	-170.876	1312.77	0.152119	13.2957	1	-266.918	-272.67
293.879	-249.177	838.661	0.0609885	10.1294	1	170.364	-268.149	1112.58	0.157766	3.68955	1	-189.449	-294.93	1156.03	0.0505127	180	0	150.652	-255.229	1012.95	0.448199	28.2519	0	92.8671	-191.176	964.83	0.200098	14.9535	0	-156.603	-286.839	1225.65	0.371389	12.6142	0	-156.482	-263.385	1341.5	0.151245	49.445	1	-73.5857	-169.992	1316.57	0.118092	6.12796	1	-266.207	-272.287
293.468	-250.81	836.973	0.0596076	16.5503	1	176.547	-268.112	1112.56	0.154576	12.5699	1	-189.449	-294.93	1156.03	0	180	0	150.528	-256.37	1007.36	0.142487	65.071	0	86.2128	-195.884	959.306	0.246162	29.3164	0	-148.067	-284.92	1228.1	0.227139	41.8238	0	-156.433	-263.101	1348.81	0.182789	24.8621	1	-72.7019	-169.557	1318.14	0.0463277	36.7439	1	-262.588	-271.605
293.635	-252.979	835.378	0.0674472	9.84097	1	181.444	-267.018	1112.31	0.125609	5.76375	1	-187.76	-293.638	1146.6	0.2415	106.733	0	149.71	-254.54	1005.95	0.0612891	44.4973	0	83.6854	-200.028	951.209	0.236027	9.92709	0	-135.378	-286.876	1245.77	0.545874	22.6441	1	-155.676	-263.181	1350.45	0.0451768	46.9386	1	-73.0704	-169.925	1324.28	0.154025	13.0472	1	-256.407	-269.728
294.55	-256.142	833.155	0.0993234	10.626	1	185.26	-266.488	1111.89	0.0969076	22.9965	1	-189.417	-293.827	1146.78	0.0419159	6.7108	0	146.794	-254.16	1002.72	0.109188	23.3442	1	82.4305	-203.551	946.475	0.150815	13.974	0	-133.562	-287.55	1253.65	0.202977	68.1692	1	-151.057	-262.9	1352	0.122047	49.2943	0	-72.3684	-170.117	1328.43	0.105284	32.273	1	-255.506	-269.221
294.702	-257.454	831.984	0.0441146	36.6653	1	186.872	-266.338	1112.37	0.0422167	11.0882	1	-192.773	-294.609	1147.04	0.0864064	6.70835	0	145.045	-254.898	1001.17	0.0613363	47.0273	1	81.1574	-209.08	934.172	0.338709	9.76509	0	-125.445	-285.549	1255.21	0.212586	26.6038	1	-150.28	-262.029	1353.62	0.049786	19.7836	0	-70.5369	-171.002	1330.69	0.0759875	17.9786	1	-249.878	-268.859
296.011	-259.583	831.45	0.0638919	30.6298	1	190.01	-265.976	1112.67	0.0793511	21.1941	1	-193.602	-294.704	1147.13	0.0209756	107.021	0	144.653	-254.756	996.496	0.117281	13.9302	1	81.0548	-214.378	925.929	0.244985	16.7026	1	-117.8	-285.743	1260.2	0.228333	40.0902	1	-145.874	-260.12	1358.08	0.163824	63.4186	1	-68.8244	-171.554	1334.63	0.10831	105.397	0	-236.391	-268.729
296.415	-261.372	831.846	0.0469045	65.8918	1	191.423	-266.164	1112.42	0.0362224	19.8874	0	-192.905	-294.182	1143.35	0.0969708	29.911	0	144.409	-255.468	993.206	0.08439	74.1029	1	78.2361	-218.968	917.996	0.239719	4.18356	1	-115.673	-286.703	1267.11	0.18224	31.0699	1	-133.11	-260.555	1354.39	0.332324	8.31818	1	-68.9314	-169.813	1334.4	0.0439669	49.5064	0	-226.143	-267.498
294.679	-262.783	831.595	0.0562739	65.7172	1	196.868	-265.022	1111.9	0.139692	14.3426	0	-196.074	-293.436	1134.38	0.238554	6.75274	0	143.616	-256.617	993.12	0.034985	68.875	1	75.6443	-224.419	908.198	0.287688	13.3252	1	-110.569	-287.993	1271.63	0.17354	36.7535	1	-125.189	-259.645	1352.3	0.206073	27.2943	1	-67.156	-167.556	1335.48	0.0766254	32.1084	0	-224.476	-268.15
294.777	-264.78	833.042	0.061713	115.304	1	200.252	-263.396	1111.81	0.0938839	32.9312	0	-197.94	-292.264	1127	0.192478	16.5718	0	141.448	-257.83	986.201	0.183791	64.7064	1	75.225	-227.113	900.847	0.196021	47.9828	1	-99.8313	-287.444	1273	0.270961	56.9209	1	-120.289	-260.161	1353.13	0.124922	20.1283	1	-61.4615	-165.466	1336.57	0.154117	7.49482	0	-216.752	-267.774
294.413	-264.78	832.707	0.0123717	26.0673	0	204.247	-263.808	1110.99	0.102475	19.7594	0	-197.703	-291.077	1121.29	0.145939	66.9412	0	135.319	-260.592	985.539	0.168862	74.2267	0	75.5604	-230.995	899.242	0.105353	42.7852	1	-95.9747	-287.413	1280.96	0.221051	25.2564	1	-115.616	-259.928	1355.61	0.132346	36.8343	1	-55.8165	-162.999	1338.46	0.161033	17.6086	1	-212.422	-266.924
287.853	-263.901	830.629	0.173432	14.5032	0	207.952	-263.764	1108.82	0.107329	31.7414	0	-190.928	-290.489	1118.79	0.181094	163.361	0	134.198	-261.558	977.63	0.201155	65.8928	0	73.6818	-234.78	892.235	0.20456	36.0714	1	-93.4329	-287.357	1283.01	0.0816558	26.7276	0	-107.795	-259.096	1354.39	0.198984	13.9168	1	-41.5396	-161.449	1341.47	0.36687	12.762	1	-208.287	-264.698
276.143	-262.454	830.024	0.295343	6.20799	0	211.973	-262.43	1108.58	0.106103	4.57362	0	-196.45	-289.939	1119.49	0.139792	102.184	0	144.101	-262.086	971.431	0.292371	19.5427	0	73.3047	-233.792	883.469	0.220731	16.48	0	-83.6127	-286.536	1285.16	0.252192	43.4623	0	-101.851	-259.851	1353.93	0.150243	17.1084	1	-30.7636	-159.287	1341.51	0.274767	25.9939	1	-197.745	-263.35
267.547	-262.154	830.126	0.215058	18.6157	1	216.11	-260.695	1108.41	0.112224	82.3594	0	-193.636	-282.719	1099.25	0.541805	15.3042	0	148.073	-264.047	968.45	0.133482	14.8099	0	73.4828	-234.677	878.164	0.134534	8.42709	0	-81.7909	-285.223	1287.59	0.0826185	56.3312	0	-96.0501	-260.767	1355.24	0.150426	24.3808	1	-23.9864	-158.053	1344.89	0.191865	30.1662	1	-195.929	-262.98
262.889	-261.081	828.897	0.123386	6.92368	1	215.763	-257.332	1099.02	0.249451	14.6722	0	-189.508	-281.022	1077.7	0.550069	17.1953	1	152.534	-265.963	962.946	0.183488	7.50529	0	74.0576	-237.29	869.97	0.215494	9.72921	0	-73.4755	-285.215	1287.62	0.207886	6.80581	0	-91.9972	-261.641	1354.39	0.105806	13.2076	1	-20.1573	-157.403	1344.62	0.0973339	23.805	1	-193.377	-262.725
259.633	-260.424	827.609	0.0890713	3.89509	1	216.684	-256.066	1095.09	0.105705	8.49984	1	-190.057	-282.104	1067.13	0.266042	7.72649	1	156.966	-267.339	956.29	0.202852	35.563	0	72.7569	-240.791	855.345	0.377357	2.2889	0	-57.8703	-285.466	1289.52	0.393068	15.7273	0	-83.1738	-261.504	1351.99	0.228619	29.0559	0	-16.3556	-156.842	1346	0.10209	36.7452	1	-191.677	-262.555
250.918	-259.199	823.786	0.239881	2.86161	1	217.177	-254.762	1089.75	0.138171	63.8003	1	-189.801	-282.148	1061.44	0.142457	11.9255	1	157.001	-267.073	951.524	0.119329	32.6775	1	71.7988	-242.633	847.954	0.191931	24.344	0	-47.5241	-284.157	1288.33	0.262416	35.0932	0	-78.0226	-258.516	1350.98	0.151023	23.3722	0	-14.4692	-156.877	1348.78	0.0839599	16.908	1	-189.127	-262.3
244.892	-258.684	821.14	0.165035	17.0529	1	219.432	-254.01	1089	0.0622697	12.6039	1	-189.618	-282.018	1060.51	0.0238761	6.39621	1	159.939	-268.728	945.988	0.162068	13.1194	1	70.7481	-246.389	843.226	0.153225	36.2121	0	-45.6117	-284.861	1288.9	0.052922	23.513	0	-68.2624	-257.345	1348.32	0.25458	4.08466	0	-13.5673	-157.42	1350.95	0.0602343	70.4317	1	-184.113	-265.159
240.628	-256.984	818.277	0.135248	32.4312	1	223.181	-252.789	1088.67	0.0989291	28.2783	1	-186.701	-277.859	1044.31	0.424285	43.5513	1	161.133	-270.42	941.81	0.116573	7.26675	1	70.0274	-246.767	834.034	0.230701	46.2855	0	-39.7356	-286.678	1288.08	0.155132	20.8941	0	-55.5254	-254.874	1345	0.334788	0.334987	1	-9.67201	-157.601	1350.74	0.0976322	7.75682	1	-178.359	-265.969
236.711	-257.134	817.702	0.099049	21.4961	1	226.944	-250.73	1086.07	0.125432	20.5117	1	-186.597	-278.46	1043.24	0.0308884	37.4049	1	161.877	-272.388	936.646	0.139402	17.4531	1	79.7823	-248.698	823.09	0.369689	41.3628	1	-25.8799	-285.735	1285.87	0.351569	9.78407	1	-49.6635	-253.7	1343.48	0.15421	4.43624	1	-1.96393	-157.57	1349.33	0.195874	45.2434	1	-174.086	-266.018
228.582	-256.295	813.276	0.232341	9.37473	1	230.432	-250.004	1082.23	0.130934	4.95197	1	-184.958	-277.291	1034.95	0.213338	0.0170452	1	162.847	-273.015	934.642	0.0578276	38.4871	1	80.6844	-250.047	822.303	0.0450777	67.2489	1	-10.6823	-287.273	1282.81	0.389467	8.32415	1	-44.8348	-253.123	1342.17	0.125949	2.68363	1	0.019318	-155.974	1347.2	0.083092	28.5712	0	-170.778	-266.748
224.89	-256.193	811.937	0.0982098	32.965	1	232.837	-249.788	1079.41	0.0927591	17.0884	1	-183.867	-276.513	1029.43	0.141895	0.00794018	0	162.782	-273.621	934.001	0.0221274	37.0776	1	82.0018	-248.535	811.332	0.278815	1.63281	1	-1.47218	-286.841	1280.83	0.235746	9.32944	1	-35.1506	-251.494	1339.6	0.253721	38.9861	1	1.07726	-153.805	1342.12	0.140506	25.0702	0	-168.377	-266.598
222.901	-255.723	809.36	0.0822454	44.0023	1	235.017	-250.303	1077.63	0.0715347	38.0441	0	-183.685	-276.383	1028.51	0.0236234	5.50466	0	162.351	-274.245	928.288	0.144077	47.7383	0	83.7146	-246.759	799.617	0.299322	58.4848	1	6.91707	-287.429	1280.02	0.211227	9.79407	1	-31.2707	-249.407	1341.19	0.117017	19.0323	1	4.96534	-151.967	1337.04	0.166382	12.2755	0	-166.645	-266.013
219.31	-256.371	808.589	0.0932504	0.383145	1	238.623	-248.612	1076.2	0.105808	44.3505	0	-181.109	-272.99	1014.42	0.367991	12.762	0	153.622	-277.436	921.477	0.288063	29.8546	0	87.783	-246.821	797.827	0.11112	35.7246	1	19.8939	-286.116	1278.97	0.327118	17.2356	1	-27.5897	-247.999	1344.23	0.124453	9.01727	1	12.5941	-150.317	1330.13	0.260628	13.0686	0	-162.543	-269.739
212.717	-257.604	807.154	0.171466	10.3214	0	240.074	-246.979	1072.26	0.112604	14.1467	0	-180.529	-271.022	1010.42	0.112543	3.7785	0	150.287	-277.24	915.113	0.179692	48.8038	0	91.2921	-245.936	792.084	0.169723	24.0318	1	24.3086	-286.794	1277.84	0.115185	13.3526	1	-24.7417	-247.473	1346.81	0.0970437	46.628	1	17.33	-149.244	1323.3	0.209499	3.27794	0	-159.993	-269.467
209.606	-258.113	805.86	0.0852024	84.9426	0	240.736	-244.454	1065.09	0.190746	61.904	0	-180.141	-268.296	1004.93	0.153463	19.7937	0	146.864	-279.73	913.447	0.113713	44.6732	0	92.0873	-246.137	787.311	0.12106	39.4492	1	31.5632	-286.171	1276.21	0.186555	53.965	1	-14.9243	-244.557	1346	0.256841	10.9391	0	21.9826	-148.652	1316.49	0.206709	8.26995	0	-156.555	-268.693
204.552	-261.288	816.438	0.303651	11.0804	0	251.158	-238.49	1061.93	0.310425	52.3226	0	-179.055	-267.533	999.466	0.140614	5.53241	1	145.857	-280.468	910.62	0.0772615	25.5521	0	94.1045	-245.948	785.521	0.0675874	46.0595	1	33.563	-287.273	1277.55	0.0662223	13.6565	1	-10.0618	-243.509	1344.7	0.128507	13.0966	0	23.7918	-148.88	1313.58	0.0857623	33.3226	1	-155.666	-268.192
201.575	-265.472	825.329	0.256685	1.65711	0	252.318	-236.975	1057.9	0.111564	35.2777	0	-178.199	-266.415	994.801	0.121823	5.53662	1	139.45	-281.251	903.96	0.231849	34.2705	0	95.796	-242.276	782.565	0.125213	22.2323	0	41.8386	-289.492	1284.23	0.271585	94.7585	0	-6.04872	-241.616	1343.79	0.113233	4.76728	0	23.7485	-148.726	1310.41	0.0794951	0.00225362	1	-155.417	-271.14
196.434	-271.881	839.52	0.409931	5.80462	1	257.575	-233.496	1054.04	0.184749	29.2495	0	-177.296	-265.782	990.261	0.116795	14.0891	1	137.229	-285.166	897.431	0.198276	60.6245	0	95.3839	-234.49	775.5	0.263046	14.2439	0	43.6736	-289.383	1281.55	0.0811527	16.7805	0	3.55545	-237.822	1341.08	0.266909	7.90256	0	23.7269	-148.649	1308.82	0.0397473	9.1768	1	-147.899	-275.918
194.553	-273.538	844.519	0.139803	36.6698	1	258.585	-231.049	1051.56	0.0906863	18.0514	0	-176.83	-266.095	987.394	0.0730311	7.00673	1	134.202	-286.465	897.275	0.082419	12.1449	0	93.7792	-227.782	771.416	0.200402	59.4928	0	52.5319	-287.518	1274.04	0.294143	16.8168	0	7.43084	-236.899	1340.06	0.102801	2.62127	0	24.5813	-148.317	1303.03	0.146466	39.4002	1	-140.017	-279.788
187.722	-275.423	848.711	0.205843	7.05236	1	258.887	-228.225	1047.01	0.134066	2.94155	0	-175.905	-267.115	982.96	0.116074	13.3893	1	130.613	-287.425	896.506	0.0948719	62.7776	0	70.1021	-220.683	767.432	0.625931	2.79104	0	60.5017	-286.194	1270.61	0.219441	8.74141	0	18.8547	-234.689	1336.84	0.301814	7.05101	0	28.2186	-148.416	1299.71	0.123226	15.4055	1	-134.253	-282.281
179.777	-278.674	854.655	0.26103	22.3351	1	259.013	-226.526	1043.96	0.0872948	53.3818	0	-174.479	-267.366	979.407	0.0959295	5.54991	1	127.574	-287.072	886.384	0.264336	130.336	0	56.7919	-217.366	765.009	0.348241	98.2499	0	71.2633	-282.747	1266.71	0.298792	7.55507	0	25.6682	-232.488	1335.14	0.183985	11.1755	0	30.9809	-148.189	1298.24	0.0783845	15.0807	1	-131.15	-284.131
177.188	-280.308	859.186	0.136728	34.2497	1	259.633	-221.255	1043.27	0.133808	54.9695	0	-173.197	-267.4	976.837	0.0717893	37.1631	1	126.219	-289.085	889.27	0.0942649	69.1253	0	55.5612	-219.867	784.991	0.504395	16.0566	0	76.5828	-281.378	1264.05	0.152667	17.6797	0	29.4491	-232.051	1334.08	0.0988038	7.69202	0	34.5593	-147.891	1294.9	0.122651	7.34163	1	-126.99	-286.069
177.837	-281.843	866.05	0.176577	51.9382	1	263.989	-218.96	1042.59	0.124239	59.3797	0	-173.895	-267.359	973.125	0.0944231	9.92116	0	120.324	-289.428	889.016	0.147775	4.51513	0	53.8484	-218.922	793.06	0.207553	107.384	0	85.5082	-277.16	1262.04	0.251867	12.632	0	35.0732	-231.061	1333.2	0.144422	9.70805	0	37.3143	-148.026	1292.72	0.0879324	24.2711	1	-126.239	-287.11
171.727	-284.114	871.518	0.21271	14.6703	1	264.171	-217.17	1041.11	0.0582603	46.8498	0	-174.405	-266.253	964.768	0.211151	41.6085	0	111.665	-290.47	888.208	0.21897	49.8514	0	45.351	-215.817	787.651	0.263502	44.4207	0	94.1373	-272.838	1257.72	0.264268	37.4247	0	45.6211	-227.57	1330.44	0.286206	8.75663	1	41.0628	-146.316	1290.4	0.118194	60.9455	1	-119.712	-287.593
166.68	-284.212	875.91	0.167287	6.25454	1	267.748	-214.823	1039.45	0.114784	14.0436	0	-170.863	-266.039	960.224	0.144106	27.1425	0	105.434	-289.674	894.041	0.214298	13.1351	1	33.3976	-217.171	788.831	0.302187	44.8462	1	98.1274	-271.6	1250.21	0.215023	94.0898	0	60.4949	-225.078	1326.1	0.392325	14.7887	1	40.9581	-146.132	1286.5	0.0975184	6.79061	0	-113.124	-288.977
161.865	-284.775	879.5	0.150783	42.3864	1	269.579	-212.82	1038.1	0.0757682	61.1535	0	-170.146	-265.526	956.642	0.092236	6.92121	0	101.187	-287.837	897.667	0.146977	16.6145	1	29.2783	-217.344	793.799	0.161412	67.524	1	97.916	-269.348	1250.65	0.0576412	84.5289	0	66.1038	-222.996	1323.07	0.167682	6.39142	1	40.8923	-145.488	1282.65	0.0977641	34.218	0	-114.811	-289.649
160.927	-284.908	884.328	0.123015	66.7851	1	268.691	-211.575	1034.41	0.0997277	10.1556	0	-169.653	-264.544	950.157	0.164419	9.55108	0	97.2487	-287.626	900.416	0.120183	19.3862	1	21.8727	-218.305	791.507	0.195292	14.7432	1	106.755	-267.249	1248.82	0.231704	5.4873	0	69.8664	-221.189	1321.33	0.113062	19.4841	1	44.3623	-145.483	1277.11	0.163391	82.3403	0	-111.977	-290.412
157.706	-284.751	885.033	0.0825362	128.666	1	268.417	-209.945	1030.62	0.103447	71.6943	0	-168.523	-264.256	944.926	0.13399	51.112	0	92.2111	-288.127	901.976	0.132435	29.3136	1	17.7997	-219.217	788.996	0.12176	38.0924	1	116.255	-265.93	1246.65	0.245828	6.81052	1	73.5732	-220.772	1320.29	0.0967948	8.26666	1	41.4603	-148.132	1274.55	0.117202	76.6648	0	-103.304	-289.796
169.614	-280.806	893.796	0.38257	33.1594	0	272.693	-207.974	1029.5	0.120984	60.2355	0	-171.082	-265.661	941.302	0.116367	18.6677	0	84.8524	-288.415	909.683	0.266489	39.3945	0	12.3337	-220.884	789.682	0.143892	19.9773	1	119.788	-265.005	1245.93	0.0930555	1.31551	1	78.1623	-220.197	1318.26	0.126357	4.5845	1	43.1981	-148.745	1271.82	0.0823236	2.53348	0	-94.8766	-289.994
172.467	-278.965	901.8	0.217354	20.5736	0	273.131	-205.604	1025.71	0.112215	85.0726	0	-174.132	-266.689	939.131	0.0970399	70.2451	0	69.8276	-288.009	911.539	0.378614	32.9605	0	5.97713	-222.408	788.193	0.167603	6.63974	1	124.178	-263.962	1245.02	0.115072	11.2613	1	83.5933	-219.992	1315.92	0.147932	48.6799	1	45.9246	-149.941	1267.54	0.130384	7.4529	0	-87.8201	-291.287
177.235	-276.161	907.623	0.200773	15.3999	0	261.371	-207.224	1022.07	0.310422	53.8025	0	-171.948	-264.642	928.302	0.280871	15.4222	1	60.7307	-287.519	919.176	0.297193	11.0517	0	-0.384121	-224.024	787.475	0.165057	19.39	0	126.933	-262.713	1244.57	0.0764608	13.9933	1	84.6697	-218.422	1315.08	0.0519177	20.8222	0	46.8122	-150.195	1265.84	0.0482909	47.6542	0	-85.8485	-292.619
180.387	-274.658	914.084	0.18359	6.99311	0	259.205	-207.243	1015.9	0.163523	9.25182	1	-167.482	-264.278	918.415	0.271385	12.8698	1	53.7018	-288.13	927.421	0.271289	3.77472	0	-3.96299	-226.32	786.491	0.109115	15.0835	0	134.641	-260.268	1241.49	0.216287	10.9575	1	86.5909	-216.896	1314.62	0.0624171	28.5681	0	49.4251	-150.915	1265.18	0.069767	26.8911	0	-81.0424	-292.879
185.202	-273.056	921.512	0.224923	17.1782	1	257.009	-206.399	1010.66	0.1436	12.3959	1	-165.857	-264.225	910.449	0.203265	7.50664	1	46.1701	-288.925	937.531	0.315797	21.5137	1	-7.87054	-229.212	786.623	0.121588	8.97357	0	138.79	-259.557	1239.15	0.120501	14.6628	1	94.9173	-215.504	1312.38	0.218364	4.21545	0	52.0842	-150.337	1264.54	0.0698575	78.2661	0	-80.9705	-294.497
187.722	-273.515	927.281	0.157798	14.2888	1	255.23	-204.997	1007.24	0.102615	8.00294	1	-165.247	-263.683	904.161	0.158505	8.57608	1	37.28	-288.192	943.338	0.266104	13.8116	1	-10.5774	-231.646	786.268	0.0914332	14.6257	1	140.206	-258.987	1237.87	0.0497093	42.1693	1	104.128	-213.693	1310.56	0.23904	64.6573	0	52.0026	-150.223	1262.24	0.0577967	24.8408	0	-77.4542	-296.123
189.263	-273.477	936.023	0.221924	31.1734	1	253.653	-204.22	1003.98	0.0925244	15.6725	1	-164.241	-261.767	896.139	0.207714	6.84336	1	26.1635	-289.573	948.305	0.306335	4.55381	1	-18.8623	-238.96	782.203	0.294374	44.0129	1	140.674	-258.505	1233.55	0.109254	33.8755	0	105.193	-211.165	1311.75	0.0746909	30.2851	1	51.8801	-149.366	1260.6	0.0462814	31.8727	0	-75.7539	-296.215
193.003	-269.82	942.756	0.213168	11.6748	1	252.981	-204.002	1000.9	0.0789816	24.3632	1	-163.506	-261.246	892.63	0.0905835	10.025	1	18.1857	-290.812	952.631	0.228985	19.7711	1	-19.7759	-244.218	782.4	0.133526	63.7693	1	147.931	-255.044	1224.64	0.300018	45.9761	0	106.227	-209.998	1313.6	0.0605149	67.8355	1	52.6913	-149.191	1258.1	0.0657881	19.8586	0	-74.9096	-296.106
195.804	-268.181	948.601	0.167121	25.1948	1	250.817	-202.931	997.707	0.100144	9.76942	0	-163.177	-261.299	890.806	0.046358	8.20904	1	11.3888	-290.13	959.265	0.238068	8.89419	1	-24.9506	-245.869	784.606	0.146561	36.2762	1	147.398	-254.867	1218.57	0.152634	63.2493	0	111.907	-207.989	1312.21	0.154582	4.14621	1	54.3126	-150.206	1254.62	0.0992969	32.5759	1	-73.2215	-295.888
195.928	-267.738	953.171	0.114835	19.1915	1	248.144	-202.083	992.545	0.146877	14.392	0	-162.027	-262.418	884.456	0.163744	16.4716	1	8.07084	-290.388	963.194	0.128718	13.3249	1	-31.3534	-248.205	782.895	0.175686	4.84468	1	135.674	-256.608	1213.76	0.319747	58.3844	0	117.511	-206.454	1310.77	0.149652	19.988	1	58.7008	-150.175	1251.45	0.135354	12.7077	1	-68.8104	-295.571
196.048	-266.659	955.515	0.0645723	16.0255	0	246.742	-201.063	990.388	0.0691662	26.2067	0	-160.049	-261.281	874.793	0.248211	0.368861	1	-1.32236	-291.873	970.312	0.296973	13.8498	1	-36.0954	-250.409	781.474	0.135464	2.47126	1	134.121	-256.28	1204.98	0.223078	180	0	124.17	-205.793	1311.19	0.167635	62.5884	1	60.4103	-149.977	1249.56	0.0639311	31.7855	1	-55.3888	-295.306
197.294	-265.03	965.546	0.255978	3.98373	0	243.289	-201.109	987.205	0.117418	24.4458	0	-158.439	-260.404	866.902	0.202519	90.2345	1	-6.61386	-291.19	975.241	0.181584	16.6642	0	-38.4312	-251.373	780.81	0.0653133	4.17717	1	134.121	-256.28	1204.98	0	180	0	125.316	-205.875	1313.75	0.0701386	82.0891	1	61.1322	-149.727	1245.57	0.101541	7.3882	1	-51.218	-295.073
197.893	-264.337	968.856	0.0858458	18.1281	0	241.83	-200.631	983.966	0.0896073	36.7025	0	-159.118	-261.062	866.695	0.0241903	77.1004	1	-11.7713	-291.094	983.803	0.249899	39.0969	0	-43.5759	-253.066	779.482	0.139416	11.0447	1	133.294	-255.714	1194.63	0.25983	29.2293	0	129.867	-205.379	1312.45	0.118989	37.8101	0	61.9153	-149.553	1243.11	0.0647055	19.3435	1	-49.1619	-295.201
197.725	-264.343	971.516	0.0666252	32.8578	0	232.986	-200.068	979.033	0.253567	41.4578	0	-158.827	-261.404	864.816	0.048302	13.3301	1	-12.7931	-288.233	987.469	0.119037	24.3694	0	-48.1355	-254.304	779.222	0.118295	16.0055	1	133.141	-256.083	1193.87	0.0215076	41.9256	0	130.665	-204.873	1311.44	0.0345779	37.851	0	64.3327	-150.11	1239.46	0.110291	9.83315	1	-45.336	-296.719
198.164	-265.148	973.037	0.0444165	43.0206	0	231.163	-199.44	973.845	0.138377	33.3097	0	-157.618	-261.08	858.611	0.158253	7.47299	1	-17.619	-285.368	994.985	0.234495	8.64495	0	-53.6151	-257.09	780.057	0.1551	47.9495	1	134.456	-256.045	1190.73	0.0850552	32.0472	0	134.296	-204.478	1310.4	0.0949118	10.705	0	65.8596	-150.722	1236	0.0958492	21.5925	1	-43.6093	-296.092
198.489	-264.196	976.647	0.0936976	29.0182	0	226.976	-199.876	970.432	0.135475	29.0206	1	-156.787	-259.872	850.275	0.211592	86.5686	1	-20.7253	-283.878	1001.32	0.180272	13.3172	0	-56.5982	-255.996	779.955	0.0794794	19.2415	1	133.557	-257.488	1183.59	0.183621	8.37019	0	138.961	-203.045	1309.21	0.125627	8.31714	0	66.7702	-151.741	1234.47	0.0512985	10.9905	1	-42.7213	-293.45
196.441	-262.945	981.068	0.12576	49.6112	0	223.047	-199.079	961.29	0.249557	48.2877	1	-157.45	-260.513	850.058	0.0236751	84.9765	1	-23.7308	-282.051	1005.3	0.132792	20.2459	0	-67.384	-255.562	780.977	0.27107	65.901	1	132.137	-259.084	1178.1	0.147207	9.02974	0	144.337	-201.587	1306.97	0.150065	6.45654	0	69.2275	-153.401	1230.25	0.128803	3.58418	0	-43.1471	-292.751
193.102	-263.172	982.188	0.088231	42.0822	0	220.875	-199.218	960.539	0.057557	59.0877	1	-155.568	-260.721	841.587	0.217012	93.237	1	-26.5252	-281.097	1007.05	0.0857955	23.6952	0	-69.1399	-258.436	784.366	0.119458	42.5292	1	130.953	-259.591	1174.06	0.105968	12.1305	0	154.095	-199.924	1302.15	0.275187	19.7221	0	69.9329	-153.797	1229.19	0.0333135	138.645	0	-37.8552	-291.926
181.158	-265.48	977.019	0.330422	12.0058	0	219.771	-199.18	955.309	0.133632	5.21409	1	-155.546	-261.493	841.656	0.019388	105.295	1	-34.975	-280.668	1017.56	0.337286	6.51038	0	-72.4822	-258.694	786.605	0.100767	18.9011	1	130.506	-259.626	1169.82	0.106786	69.1972	1	161.498	-198.379	1294.43	0.270175	26.9609	0	69.9709	-153.836	1229.95	0.018894	144.821	0	-32.8798	-292.23
173.202	-265.504	974.653	0.20751	16.6034	0	217.723	-198.713	948.183	0.185718	33.2701	1	-154.722	-260.636	837.15	0.116509	86.1013	0	-38.1815	-280.85	1022.42	0.145775	8.26659	0	-73.8175	-258.304	787.938	0.0481605	16.9202	1	128.828	-259.776	1169.37	0.0435569	25.0132	1	169.564	-196.555	1291.64	0.218194	20.1997	0	65.4144	-156.459	1222.71	0.223637	31.3979	0	-29.1558	-293.303
163.855	-267.915	973.37	0.243457	44.6077	0	214.532	-198.762	945.415	0.105631	14.3882	1	-143.708	-259.766	838.548	0.278409	19.1557	0	-40.613	-281.38	1027.42	0.139542	61.2094	0	-75.374	-257.03	789.752	0.0677267	53.0294	1	125.948	-261.164	1167.43	0.0934549	57.223	1	176.291	-195.948	1286.42	0.213453	15.2108	1	65.1936	-156.697	1218.88	0.0961206	31.6613	0	-24.671	-290.861
159.112	-268.243	976.815	0.146786	27.8646	0	210.656	-198.619	939.834	0.169893	13.212	1	-141.268	-258.704	839.068	0.067769	42.9245	0	-44.8553	-278.509	1028.47	0.130738	28.9637	0	-84.2135	-259.403	792.387	0.238104	82.4876	1	125.552	-260.702	1162.54	0.123388	39.3933	1	177.961	-195.22	1284.66	0.0632564	27.0081	1	65.851	-158.207	1216.37	0.0749542	33.7954	0	-28.4823	-290.98
155.11	-268.822	977.408	0.102177	16.4881	0	207.903	-198.914	933.037	0.183496	46.1087	1	-138.865	-256.424	843.121	0.130862	65.8021	1	-54.7488	-276.969	1027.98	0.250627	19.717	0	-84.8292	-257.382	793.212	0.0566899	77.1308	1	123.774	-260.716	1160.67	0.0643998	28.4649	1	188.266	-194.48	1280.44	0.279006	25.8266	1	65.6104	-158.266	1210.37	0.150204	34.7631	0	-28.1218	-290.894
150.537	-268.325	977.427	0.114976	13.2154	1	205.684	-199.374	932.127	0.0610538	54.2425	0	-131.968	-258.144	843.778	0.178474	64.3541	1	-61.2037	-277.836	1026.36	0.167763	16.8129	0	-87.1413	-257.676	793.659	0.0593273	20.3299	0	122.59	-261.687	1157.21	0.0946178	34.9939	1	191.473	-192.856	1277.5	0.116117	22.2447	1	67.2602	-159.565	1207.17	0.095707	31.0429	0	-26.1899	-291.09
144.415	-269.072	977.312	0.154222	8.74727	1	203.708	-198.877	924.873	0.18838	62.6273	0	-125.716	-253.779	837.135	0.252823	49.8661	1	-67.7431	-277.755	1026.44	0.16351	13.7661	0	-90.4315	-257.926	793.121	0.0835851	97.5982	1	119.835	-262.634	1155.3	0.0871529	47.6847	1	194.876	-192.449	1275.92	0.0944007	5.46311	1	68.9712	-160.598	1206.19	0.0556543	50.5964	0	-18.07	-290.867
136.153	-269.501	978.288	0.20825	16.529	1	202.936	-198.6	924.702	0.0209438	160.631	0	-122.713	-251.92	837.676	0.0893338	22.0535	1	-75.4643	-276.202	1027.75	0.199612	10.4803	0	-83.9296	-259.448	772.161	0.549939	60.9483	1	119.464	-263.488	1151.71	0.0927451	52.0386	0	202.622	-191.585	1273.18	0.206514	180	1	70.3975	-160.314	1202.04	0.109931	7.87772	0	-10.8234	-289.456
132.029	-269.509	980.04	0.112033	27.4374	1	218.99	-201.533	923.211	0.409692	36.0802	0	-116.23	-250.842	838.66	0.166114	75.5687	1	-81.0806	-273.943	1028.93	0.154168	26.3451	1	-80.134	-263.092	770.838	0.135643	20.4799	1	130.726	-265.047	1140.98	0.39076	135.799	0	202.622	-191.585	1273.18	0	180	1	71.8952	-160.454	1198.71	0.0913972	7.77136	0	-13.11	-289.737
129.422	-268.366	982.606	0.0958012	104.589	1	227.913	-198.249	918.476	0.265557	53.8018	1	-115.825	-248.786	845.035	0.167758	140.01	1	-87.5815	-274.279	1029.13	0.162819	3.19934	1	-78.952	-265.578	770.307	0.0700675	43.2904	1	122.587	-266.069	1141.15	0.205129	126.248	0	210.113	-189.877	1259.86	0.384438	27.1457	0	73.3484	-160.892	1193.94	0.12511	8.77462	0	-11.9177	-289.75
126.256	-267.626	976.433	0.174403	2.79666	0	230.695	-200.702	916.355	0.106815	38.4603	1	-109.601	-248.906	835.482	0.285066	109.588	1	-93.4132	-274.899	1029.24	0.146639	26.8567	1	-78.2535	-266.527	768.726	0.0493032	11.457	1	124.325	-266.843	1143.05	0.0671269	75.6297	0	210.347	-189.875	1255.24	0.115672	5.83898	0	73.9333	-161.518	1190.71	0.0834379	11.1701	0	-11.1545	-290.901
122.744	-266.412	969.189	0.203544	8.88519	0	237.776	-202.235	915.97	0.181379	78.075	1	-106.341	-247.526	839.832	0.140211	39.3951	1	-97.9935	-273.194	1028.94	0.122405	22.1511	1	-77.078	-267.696	767.156	0.0570874	180	1	139.964	-263.049	1136.38	0.435525	17.1951	0	210.017	-190.009	1248.53	0.167965	47.3486	0	74.5371	-161.544	1185.39	0.133885	90.3999	1	-6.58451	-290.503
120.945	-265.924	963.583	0.147695	15.022	0	238.609	-203.136	909.59	0.162433	107.227	1	-103.247	-246.131	840.522	0.0865983	21.8318	1	-100.267	-271.95	1027.78	0.0709923	33.1931	1	-77.078	-267.696	767.156	0	180	1	151.131	-261.544	1135.13	0.283417	91.2488	1	216.185	-188.118	1241.92	0.230849	50.8956	0	74.5318	-162.351	1185.4	0.0201664	9.44555	1	-6.08764	-288.672
116.084	-266.805	954.886	0.250054	53.9967	0	246.499	-204.659	913.535	0.223793	89.0545	1	-98.2579	-244.201	839.568	0.135848	44.1929	1	-103.803	-272.213	1026.98	0.0908726	13.7166	1	-77.1271	-267.962	767.069	0.00708123	114.133	1	150.989	-262.464	1133.18	0.0541647	37.6691	1	215.258	-187.331	1235.65	0.159829	34.5053	0	74.4811	-162.776	1185.35	0.0107561	55.501	1	-5.9939	-286.204
102.396	-269.287	953.324	0.349957	51.8094	0	249.162	-203.597	908.827	0.137816	35.698	1	-96.7751	-242.266	837.116	0.0864482	48.5254	1	-105.987	-272.439	1027.02	0.0549053	25.1544	1	-61.9271	-264.945	770.395	0.396231	31.5268	0	150.854	-261.615	1129.34	0.098221	77.2848	1	217.069	-187.46	1231.77	0.107038	12.5821	0	71.6244	-165.505	1180.45	0.157437	30.7876	1	-6.00333	-286.444
101.351	-270.209	951.582	0.055783	32.8563	0	253.894	-204.422	906.034	0.138915	17.814	1	-93.1399	-240.849	836.775	0.0979108	11.5907	1	-114.018	-270.383	1024.92	0.213794	44.4664	0	-57.1001	-263.917	775.1	0.170465	14.4588	0	159.92	-262.161	1126.77	0.235962	77.9864	1	218.14	-187.081	1227.61	0.107888	16.2192	0	71.5936	-165.8	1179	0.0368987	55.9964	1	-3.08041	-286.353
95.6283	-270.348	947.566	0.174814	40.9723	0	256.055	-205.586	903.995	0.0797717	68.6275	1	-91.4149	-239.973	836.948	0.048563	12.8269	0	-119.346	-269.877	1016.3	0.253674	9.69695	0	-52.6586	-262.207	777.965	0.138883	6.81737	1	159.783	-262.319	1124.84	0.0486639	5.29064	1	220.795	-186.972	1223.04	0.132039	41.2418	0	74.0176	-165.524	1177.15	0.076689	55.4021	1	-0.0985296	-285.171
93.7414	-268.955	940.835	0.178197	34.2527	0	255.347	-205.083	901.392	0.0686211	32.5103	0	-85.3979	-238.367	838.044	0.158083	6.31498	0	-123.583	-269.043	1005.86	0.282393	17.2456	0	-45.3594	-259.718	781.484	0.211918	13.277	1	159.426	-262.283	1120.88	0.0992476	88.5206	1	226.438	-187.54	1221.09	0.149922	35.8567	0	73.9052	-165.732	1174.2	0.0737715	85.1677	1	-0.393469	-283.622
90.8893	-268.61	938.422	0.0937972	11.3118	0	256.244	-206.566	894.807	0.170218	26.8839	0	-81.7052	-236.931	838.825	0.100959	48.9008	0	-124.108	-268.359	999.752	0.154183	25.5874	0	-31.7279	-258.047	785.727	0.359347	7.52476	1	165.607	-261.457	1120.17	0.156898	54.9179	1	227.791	-188.504	1219.43	0.0587319	47.0536	0	77.2774	-165.862	1173.8	0.0849781	13.3576	1	-13.0791	-283.51
86.4953	-267.67	932.923	0.177542	18.7812	0	255.077	-206.176	889.841	0.127917	26.4032	0	-74.9183	-234.74	833.322	0.225202	79.4665	0	-126.728	-268.922	994.725	0.142429	30.5487	0	-25.711	-257.564	786.792	0.153241	7.74904	1	167.692	-263.736	1119.15	0.0813142	70.0754	1	227.354	-188.624	1211.25	0.204965	21.6859	1	79.6626	-166.513	1173.35	0.0628075	100.949	0	-13.2329	-278.727
85.6334	-267.095	930.599	0.063605	36.8388	0	250.415	-203.806	883.632	0.202947	50.4279	0	-73.2192	-231.638	835.422	0.102827	48.8671	1	-137.079	-269.891	988.302	0.305493	30.4798	0	-21.7528	-256.706	787.651	0.103505	7.83057	1	170.33	-262.501	1118.55	0.0743427	6.47807	1	228.324	-189.767	1207.16	0.108788	25.9241	1	77.7066	-166.334	1168.36	0.134145	28.3729	0	-15.5296	-277.15
79.9725	-266.161	926.991	0.169445	20.0225	0	242.022	-204.864	882.41	0.213692	47.5794	0	-64.5845	-230.989	840.253	0.247895	22.8598	1	-142.111	-271.419	988.006	0.131669	80.9463	0	-14.4729	-254.765	788.258	0.188966	18.0136	1	174.596	-260.78	1117.11	0.120498	17.7545	0	230.371	-190.598	1204.74	0.0819415	29.1676	1	78.7938	-165.307	1159.13	0.233732	10.7664	0	-19.2639	-275.717
75.5378	-266.638	921.962	0.168042	29.6056	0	236.04	-204.582	873.812	0.261955	14.1699	1	-61.1427	-229.67	844.358	0.137921	17.0079	1	-143.229	-271.152	978.309	0.244137	41.6275	0	-6.59465	-253.698	786.582	0.203124	14.4055	1	175.365	-260.677	1117.03	0.0195117	50.7307	0	231.214	-191.697	1200.06	0.122071	16.5455	1	81.6932	-164.096	1149.95	0.242599	12.0951	0	-27.0946	-275.908
74.3405	-266.035	917.105	0.125973	42.0265	0	231.706	-206.259	867.699	0.191962	8.77855	1	-57.192	-229.919	848.357	0.14067	11.8396	1	-146.312	-271.807	975.436	0.106608	16.3194	1	-1.06055	-253.148	786.81	0.139154	8.66491	1	184.997	-261.742	1125.96	0.329528	22.7154	0	231.015	-192.239	1198.3	0.0463677	22.9541	1	84.4718	-164.668	1142.86	0.190979	4.65238	0	-31.6943	-276.155
80.3141	-264.599	906.094	0.315219	13.1249	0	228.639	-206.94	862.226	0.157776	10.2861	1	-52.6211	-230.988	855.178	0.207014	7.66336	1	-149.103	-272.545	970.714	0.13836	24.5553	1	2.17312	-253.157	787.309	0.0817973	18.0233	1	190.016	-264.312	1136.45	0.297717	95.6948	0	233.24	-193.981	1190.99	0.195751	56.1388	1	87.203	-165.35	1137.17	0.158566	31.6384	0	-32.276	-274.524
88.0291	-262.874	897.399	0.293798	2.40838	0	225.852	-208.66	854.964	0.199158	12.4887	1	-48.7878	-230.974	860.614	0.166284	47.9686	1	-152.789	-270.629	965.414	0.16837	15.4338	1	8.49083	-252.489	786.398	0.16045	18.0355	1	195.692	-264.112	1133.04	0.165658	82.0188	0	238.368	-197.447	1189.59	0.158656	58.5127	1	86.327	-164.233	1124.54	0.317879	39.1156	0	-33.009	-273.664
93.7257	-261.259	890.632	0.224797	24.5067	1	221.868	-210.282	849.01	0.183622	17.1303	1	-46.3716	-230.789	860.91	0.0610318	0.00784996	1	-155.264	-269.056	963.214	0.0916411	48.6164	1	12.2751	-252.453	786.999	0.0957962	4.17208	1	201.266	-262.736	1139.96	0.224892	56.8084	0	238.822	-198	1187.59	0.0531529	18.0505	1	88.3516	-165.089	1121.2	0.0998364	55.9733	0	-33.19	-272.193
96.2242	-260.093	881.627	0.235432	13.9505	1	220.499	-210.9	844.583	0.116873	9.22459	1	-43.3493	-230.559	861.279	0.076337	18.4401	1	-158.612	-270.249	961.983	0.0940415	82.572	0	18.339	-251.965	788.092	0.154525	8.63929	1	213.262	-259.851	1138.56	0.310417	13.2954	0	241.588	-198.528	1182.41	0.147497	34.8172	1	90.0458	-165.725	1121.18	0.0452428	80.6144	0	-38.2345	-270.501
103.333	-258.592	869.061	0.362873	11.1621	1	218.521	-211.295	840.545	0.112846	14.0261	1	-37.8598	-229.429	863.777	0.153399	55.7297	0	-156.994	-269.292	953.046	0.228304	50.3952	0	26.3763	-250.138	789.137	0.207708	7.70677	1	216.251	-259.824	1138.05	0.0758411	46.5108	0	241.809	-200.215	1179.74	0.0789568	32.7978	0	91.2214	-165.256	1115.15	0.154153	18.5319	0	-42.444	-270.026
105.945	-257.606	861.163	0.209443	26.8703	1	216.576	-212.402	837.562	0.0932276	8.19316	1	-35.4208	-230.381	875.606	0.302891	7.89332	0	-148.557	-268.797	948.317	0.242121	48.1651	0	40.2451	-248.915	790.901	0.350849	31.9034	1	221.639	-261.353	1141.83	0.168987	14.8544	0	242.42	-200.171	1174.5	0.132064	16.5568	0	91.0745	-165.787	1111.59	0.0899284	12.7249	0	-45.2359	-270.356
114.154	-256.173	853.059	0.290598	47.215	1	215.347	-212.878	835.29	0.0656722	43.939	1	-34.7337	-230.831	885.491	0.247976	3.40328	0	-147.097	-270.09	942.821	0.145802	13.3771	0	43.588	-250.512	790.764	0.0926782	24.3787	1	228.752	-261.218	1145.95	0.205551	22.0018	0	242.859	-200.716	1172.52	0.0525022	38.4047	0	91.2423	-165.202	1102.69	0.222959	14.0566	0	-46.9926	-267.667
113.813	-255.496	843.193	0.247361	19.0642	1	213.782	-213.878	834.731	0.0484868	19.8185	0	-34.5922	-231.437	893.637	0.20425	10.6705	0	-143.053	-271.416	935.164	0.218999	14.0526	0	48.7221	-250.622	790.351	0.128797	6.34738	1	235.486	-260.387	1147.01	0.171646	5.22217	1	245.768	-201.309	1170.19	0.0942725	47.2001	0	92.4333	-165.218	1098.11	0.118303	3.30686	0	-51.7747	-267.533
116.323	-255.286	834.953	0.215421	2.49177	1	209.801	-214.726	833.215	0.10858	33.3575	0	-32.5764	-231.756	903.641	0.255232	48.6086	0	-136.853	-272.494	912.214	0.594932	12.0614	0	54.7062	-250.878	790.521	0.149802	10.0304	1	241.459	-259.193	1147.62	0.153056	23.4748	1	247.504	-199.265	1156.84	0.34038	19.5518	0	93.6658	-165.277	1094.28	0.100682	16.016	0	-53.4575	-265.479
117.679	-255.081	829.737	0.134824	11.6903	1	207.023	-215.467	829.299	0.121458	8.63985	0	-26.6373	-232.213	907.066	0.171787	47.6688	1	-132.189	-272.038	902.682	0.265548	36.3707	0	58.7411	-251.422	790.026	0.102536	5.63035	1	248.248	-256.673	1151.4	0.20427	42.5589	1	248.132	-197.331	1153.26	0.102909	37.4269	1	94.0075	-166.067	1089.05	0.132496	5.20874	0	-57.2756	-266.723
118.136	-254.296	822.212	0.189484	14.2879	1	202.287	-217.485	823.816	0.188027	2.74864	0	-25.4718	-233.523	912.203	0.135709	17.5104	1	-125.216	-273.007	898.859	0.20029	29.3896	0	64.9133	-252.049	789.849	0.155161	8.59061	1	248.936	-256.244	1151.21	0.0208549	23.2755	1	249.476	-197.088	1151.81	0.0498942	40.8091	1	94.3477	-166.416	1083.15	0.148108	14.0194	0	-57.6938	-268.152
120.252	-255.058	813.096	0.23474	11.3821	1	199.557	-218.554	820.407	0.112424	26.4658	0	-23.0341	-234.202	916.515	0.124975	19.2443	1	-119.967	-272.61	890.883	0.238914	58.4967	0	73.202	-252.182	790.64	0.208184	67.7711	1	252.987	-254.732	1151.73	0.108869	26.2243	1	249.69	-195.947	1149.69	0.0603878	28.2797	1	95.6163	-167.169	1078.74	0.116077	13.5689	0	-59.0013	-266.082
123.094	-255.448	806.828	0.172336	10.2705	1	198.313	-219.814	814.367	0.157358	5.0312	1	-17.9746	-234.654	921.004	0.169482	12.4601	1	-118.241	-273.372	890.798	0.0472196	62.5518	0	75.2779	-251.407	786.772	0.111454	77.8945	1	254.766	-254.604	1152.68	0.0504929	14.1034	1	251.336	-195.333	1146.73	0.0859777	20.3391	1	95.8833	-167.896	1072.81	0.149736	18.1077	0	-61.4393	-266.548
126.08	-255.073	802.025	0.141686	22.7812	1	197.785	-220.746	811.182	0.0839897	29.1692	1	-15.8551	-234.956	923.926	0.0905601	10.0301	1	-117.03	-274.342	887.592	0.089033	25.9711	0	81.3315	-251.257	788.526	0.157615	30.3633	1	258.453	-253.463	1154.12	0.103013	27.9561	1	252.062	-194.916	1142.25	0.113951	12.9924	1	96.474	-168.133	1071.25	0.0419982	33.5628	0	-63.5699	-265.884
130.435	-252.08	797.127	0.180126	6.65736	1	193.065	-222.985	805.524	0.19253	33.5833	1	-11.3123	-235.114	928.403	0.159496	37.732	1	-109.519	-274.042	878.733	0.290478	31.6325	0	83.8144	-251.748	788.011	0.0645768	38.0698	1	261.683	-252.595	1153.68	0.084319	23.9718	1	252.603	-194.762	1140.93	0.0359765	0.0257479	1	98.5216	-169.398	1069.59	0.0731216	51.849	0	-64.4493	-266.067
132.605	-250.314	795.004	0.087818	1.55677	1	192.468	-225.694	797.993	0.200657	63.1075	1	-10.0415	-237.078	935.952	0.197569	10.9651	1	-108.557	-274.662	873.006	0.145995	16.6527	1	90.7568	-249.309	789.505	0.187712	51.1284	1	263.592	-251.58	1154.17	0.0554308	3.36102	0	253.143	-194.608	1139.61	0.0359204	22.9066	1	98.9944	-169.111	1065.9	0.0931376	16.0589	1	-66.359	-266.217
137.532	-246.538	790.426	0.192821	24.4986	1	191.461	-224.2	796.365	0.0606832	49.4976	1	-8.13927	-238.617	940.961	0.139378	5.09758	1	-107.797	-276.774	868.023	0.136634	37.3122	1	91.2993	-247.646	790.154	0.0466512	92.766	1	269.026	-248.794	1155.93	0.158868	110.151	0	253.145	-194.591	1135.31	0.107491	17.961	1	100.224	-169.847	1061.55	0.114546	11.9959	1	-67.8413	-265.857
139.052	-242.847	787.66	0.121412	42.5147	1	189.212	-225.286	791.22	0.142977	20.6477	1	-6.12489	-239.728	945.247	0.121615	16.7668	1	-105.117	-277.825	865.589	0.0942518	2.08069	1	86.3302	-246.177	789.823	0.129803	6.82273	1	266.492	-249.468	1159.41	0.108859	57.5072	0	254.604	-194.819	1130.75	0.119755	58.2004	0	101.374	-171.061	1058.48	0.0873572	13.8842	1	-68.997	-266.976
139.351	-237.236	788.026	0.140767	16.0538	1	187.655	-224.578	787.346	0.105879	103.032	1	-5.39484	-240.71	950.319	0.130424	4.87896	1	-102.882	-278.785	863.417	0.08152	37.8016	1	84.2684	-245.81	789.599	0.0526516	16.9075	1	268.267	-248.721	1164.53	0.136673	73.0655	0	248.253	-195.972	1123.32	0.246002	24.3815	0	103.147	-171.693	1053.28	0.138466	20.4123	1	-69.2025	-267.658
138.616	-233.357	788.878	0.10097	21.9311	1	188.013	-222.386	788.189	0.0593923	98.4431	0	-4.16988	-241.572	958.447	0.206623	11.2352	0	-91.1918	-276.872	859.96	0.308502	2.13593	0	82.8511	-245.115	789.58	0.0394677	16.9375	1	270.069	-247.651	1164.4	0.0525042	23.2636	0	245.816	-195.979	1115.37	0.207993	14.1607	0	103.772	-171.967	1052.47	0.02643	35.2438	1	-72.5825	-269.345
137.94	-231.474	788.603	0.0505046	27.1771	1	178.877	-221.788	786.68	0.231978	27.0768	0	-3.11236	-241.001	964.647	0.157906	19.4184	0	-84.04	-275.911	857.655	0.189377	10.074	0	81.8188	-244.931	789.465	0.0263739	27.3484	1	270.852	-247.538	1164.26	0.0200677	88.163	0	242.214	-196.249	1109.38	0.174816	20.4355	0	104.029	-172.378	1047.97	0.113077	23.7862	1	-62.2633	-269.581
136.645	-227.729	785.829	0.120914	95.2868	1	172.974	-218.452	786.614	0.16951	80.8726	0	-3.17985	-241.957	969.484	0.123267	32.2398	0	-78.3264	-275.319	856.871	0.144939	14.2404	0	79.764	-243.526	788.547	0.0663237	100.843	1	271.172	-247.934	1165.5	0.0334658	65.2676	0	241.479	-196.742	1105.67	0.0953583	23.6587	0	105.887	-172.348	1044.23	0.104421	14.5233	1	-58.3467	-269.556
144.094	-224.529	788.02	0.209975	15.8144	0	172.565	-211.811	807.149	0.539668	31.6987	0	0.530042	-242.466	975.672	0.180817	22.528	0	-72.3621	-274.774	857.547	0.150682	61.8623	0	83.6184	-238.963	790.287	0.155546	79.0202	1	276.394	-248	1166.54	0.13311	24.0157	1	236.815	-198.551	1098.93	0.209869	21.7885	0	107.18	-172.516	1042.69	0.0504764	33.2753	1	-50.1262	-268.879
147.098	-224.166	788.813	0.0781762	62.4168	0	168.726	-207.153	813.228	0.214149	4.70385	1	1.19362	-243.258	979.728	0.104652	19.5257	0	-66.5396	-270.354	849.217	0.277065	89.909	0	82.7449	-237.585	789.773	0.0427644	30.848	1	288.35	-245.454	1164.57	0.309555	6.38248	1	236.112	-199.468	1095.75	0.0846352	5.17143	0	107.539	-173.013	1039.66	0.077354	19.4423	0	-47.2599	-268.826
157.947	-242.409	806.306	0.687634	43.3201	1	165.079	-203.497	817.976	0.17539	30.0408	1	3.8951	-243.262	985.363	0.156211	7.1014	0	-61.7991	-271.814	851.744	0.139172	20.1969	0	82.4344	-236.784	789.945	0.0218896	60.1047	0	294.946	-243.281	1163.66	0.175083	83.6317	1	235.09	-201.579	1090.21	0.150425	10.3895	0	107.893	-172.347	1035.95	0.0945493	10.5767	0	-42.5559	-270.791
161.723	-245.844	806.222	0.12763	32.8934	1	159.434	-203.277	825.103	0.227361	32.4234	1	8.0143	-243.208	991.778	0.190604	28.3335	0	-58.4735	-273.172	855.569	0.131168	37.7661	0	67.2718	-234.23	789.707	0.384451	41.737	0	298.603	-244.903	1175.6	0.3148	51.8799	0	234.747	-204.424	1085.09	0.146686	15.2986	0	108.847	-172.269	1030.81	0.130768	56.4656	0	-39.2861	-272.213
166.318	-248.607	809.337	0.155021	27.178	1	153.359	-204.094	827.349	0.163209	63.1292	1	8.67776	-244.249	998.147	0.162191	9.45838	0	-52.2617	-276.532	856.737	0.178955	24.248	0	61.1788	-226.624	789.552	0.243675	40.615	0	292.51	-246.714	1184.16	0.266602	29.0267	0	232.815	-207.092	1080	0.151495	15.1338	0	115.291	-170.862	1027.99	0.179258	23.7374	0	-37.5471	-272.658
171.006	-249.438	810.279	0.121334	10.1932	1	152.798	-203.986	831.905	0.114795	40.4961	1	8.65956	-244.418	1002.92	0.119308	25.2675	0	-46.7125	-276.903	857.655	0.140921	17.6121	1	53.6345	-221.935	782.772	0.279368	8.35865	1	285.757	-247.895	1187.33	0.188824	16.9151	0	230.129	-209.373	1076.52	0.123744	5.18194	1	120.469	-170.123	1028.02	0.130763	72.7901	0	-35.9222	-272.521
173.773	-249.445	810.68	0.0698944	5.30812	1	148.687	-201.297	836.478	0.167783	59.0573	0	10.8458	-244.013	1007.77	0.133459	49.4544	1	-44.3067	-277.235	858.869	0.0678787	25.1395	1	48.3701	-217.585	778.521	0.201102	11.7823	1	279.842	-250.697	1191.96	0.200393	7.34502	0	228.816	-210.808	1074.54	0.0695114	18.8136	1	122.653	-169.446	1020.87	0.187693	13.112	0	-33.9367	-273.15
179.74	-249.865	811.944	0.152842	19.5701	1	149.299	-198.915	837.7	0.0686466	73.7217	0	13.7612	-244.224	1008.66	0.0763757	69.9632	1	-40.0735	-279.936	860.33	0.130748	23.2301	1	44.721	-212.779	775.189	0.172321	41.9285	1	275.257	-252.717	1194.63	0.141903	2.1482	0	227.093	-214.103	1067.42	0.20063	48.1155	1	123.281	-169.149	1012.4	0.212584	53.4345	0	-27.7215	-271.557
184.155	-248.601	813.049	0.118096	54.179	1	142.819	-197.087	842.64	0.208769	45.5967	0	14.2704	-244.861	1018.68	0.251297	20.6207	1	-35.7529	-280.693	861.016	0.110992	9.38543	1	39.6384	-210.579	775.399	0.138558	10.6588	1	272.057	-254.155	1196.33	0.0975135	12.2103	0	225.173	-216.087	1066.65	0.0716929	45.1766	1	125.361	-169.265	1011.07	0.0617491	25.3087	1	-16.861	-268.494
190.551	-250.85	825.471	0.353781	33.8585	0	135.723	-193.116	841.563	0.20504	111.585	0	16.6618	-244.559	1024.45	0.156281	13.5087	1	-29.6213	-281.082	862.775	0.159772	61.8401	1	24.7589	-204.827	778.961	0.408636	8.61943	1	271.341	-254.584	1196.56	0.0216538	13.4673	0	223.384	-218.307	1061.56	0.145749	12.2606	1	126.642	-169.385	1009.03	0.0602798	12.7163	1	-11.8078	-267.526
197.354	-247.442	832.184	0.253674	18.7091	0	135.641	-195.231	844.537	0.0912419	91.366	0	19.09	-245.863	1031.01	0.178104	5.54542	1	-25.932	-282.083	858.957	0.135065	91.5023	1	19.6539	-203.43	780.798	0.14006	5.72176	1	264.033	-257.287	1200.12	0.214099	74.1853	0	222.571	-219.391	1057.14	0.115637	7.66288	1	129.381	-170.063	1001.31	0.205468	62.6577	1	-6.80846	-266.83
209.24	-241.766	837.704	0.357034	11.6465	0	130.297	-191.589	846.779	0.171121	28.2802	0	21.309	-246.881	1038.83	0.204628	64.5246	1	-20.7741	-282.682	864.377	0.187637	46.9075	1	11.7081	-201.59	782.808	0.210004	22.9487	1	264.479	-257.47	1202.48	0.0601692	39.9879	0	221.968	-220.843	1053.43	0.100718	30.1934	1	133.578	-169.707	1000.69	0.106471	58.839	1	-1.07399	-266.232
218.435	-235.349	844.398	0.326471	16.7662	1	124.878	-191.192	849.049	0.1472	18.6523	0	22.1923	-246.839	1038.99	0.0224665	61.1784	1	-7.32893	-278.866	865.251	0.350084	11.2073	0	8.05252	-200.017	785.579	0.121231	28.0424	1	262.248	-259.482	1206.97	0.135109	22.7318	0	222.222	-223.113	1051.42	0.0760203	32.6798	1	135.299	-169.637	996.581	0.11129	15.7881	1	3.28202	-267.306
227.551	-232.738	849.392	0.267949	3.11699	1	119.747	-190.673	853.578	0.171597	3.88668	0	22.9879	-246.642	1041.37	0.062969	24.9126	1	-1.27756	-275.785	865.852	0.170429	21.2313	0	2.38957	-200.78	788.351	0.158784	37.0082	1	258.676	-260.022	1210.78	0.131266	34.6316	1	221.722	-224.453	1047.26	0.110192	8.12481	1	136.324	-170.423	993.751	0.0777669	7.01645	1	9.0149	-266.85
237.352	-229.407	854.416	0.287645	26.1938	1	112.603	-190.574	859.646	0.234335	55.0982	0	26.2701	-244.049	1046.15	0.158888	32.2355	0	-0.0679876	-275.665	865.988	0.0305762	9.70197	0	-2.61844	-201.082	787.386	0.127729	0.0130025	1	249.645	-261.833	1212.73	0.235381	11.1178	1	221.236	-226.215	1043.64	0.10131	15.419	1	137.266	-170.847	990.844	0.0771348	13.8094	1	17.5268	-265.29
241.151	-225.333	858.507	0.17278	28.368	1	113.282	-190.522	866.768	0.178869	55.1481	0	30.3468	-244.453	1049.57	0.133298	37.1068	0	6.88542	-273.784	867.112	0.182264	24.279	0	-5.95115	-201.283	786.742	0.0850043	61.5136	0	243.004	-264.254	1215.21	0.187232	95.722	1	219.392	-228.91	1039.53	0.131137	28.3625	0	138.34	-170.56	988.073	0.0746321	13.4818	1	22.7056	-264.985
246.217	-224.347	862.814	0.168073	14.9934	1	108.258	-189.373	871.105	0.168395	21.6981	0	31.9418	-245.427	1056.53	0.180312	8.62503	0	11.0778	-272.73	865.923	0.112088	12.0157	0	-9.68388	-201.259	791.273	0.146764	47.5044	0	240.82	-262.876	1208.53	0.178851	68.3535	0	217.267	-231.88	1037.97	0.0993007	39.8433	0	139.082	-170.487	983.136	0.124841	35.5638	1	27.8736	-263.877
254.306	-221.129	867.39	0.24587	5.19363	1	102.77	-188.96	873.073	0.14611	13.5778	0	32.2623	-245.877	1060.73	0.105736	4.03342	0	21.353	-271.69	864.732	0.259904	4.41741	0	-20.7189	-202.943	791.981	0.279629	16.3035	0	234.832	-263.592	1207.95	0.151465	46.541	0	215.086	-235.482	1029.75	0.230932	25.5284	0	141.618	-170.458	980.52	0.0910853	15.4149	1	32.3237	-263.483
263.592	-217.444	871.535	0.270387	27.8133	1	99.2227	-188.662	873.453	0.0895097	44.7292	0	32.3004	-246.602	1067.65	0.17403	2.4727	0	26.2063	-271.104	864.536	0.122312	9.50679	0	-27.2572	-205.96	792.818	0.181229	59.5041	0	229.465	-261.919	1201.88	0.206862	36.6948	0	211.94	-238.346	1026.26	0.137564	25.0642	0	142.913	-170.932	978.646	0.0581643	26.593	1	40.7641	-262.463
268.042	-216.869	876.501	0.167312	24.3115	1	95.112	-188.719	878.456	0.161878	50.6564	0	32.2807	-247.167	1076.79	0.228962	64.2814	0	33.5476	-270.08	865.466	0.18676	4.4521	1	-29.2069	-210.164	799.999	0.213674	83.528	0	222.218	-262.414	1199.93	0.188016	10.8919	0	210.139	-240.12	1020.99	0.14613	18.5549	0	145.391	-172.044	977.248	0.0763677	55.9454	1	43.557	-262.214
272.259	-216.285	878.36	0.11614	10.6363	1	89.5078	-189.176	878.46	0.14057	56.756	0	42.9004	-244.752	1082.26	0.304699	66.3317	0	36.0511	-269.537	865.843	0.0647336	12.5793	1	-32.4411	-215.291	797.025	0.1688	50.5482	0	214.952	-263.862	1199.04	0.186562	4.84924	0	208.882	-242.987	1017.28	0.121328	23.0394	0	147.003	-171.24	968.307	0.228019	69.6204	1	46.4719	-262.369
278.651	-214.512	880.229	0.172305	14.6904	1	88.2239	-188.697	880.264	0.0566367	75.3015	0	42.9841	-246.075	1087.62	0.137918	1.56306	0	42.8838	-268.062	865.328	0.175225	19.0818	1	-38.6335	-219.361	799.503	0.195335	22.324	0	207.681	-265.571	1197.54	0.19043	5.3041	0	205.625	-244.968	1009.73	0.211399	14.3067	1	143.507	-171.011	966.254	0.101527	51.0018	0	50.3866	-261.914
288.696	-212.441	886.149	0.296061	29.0428	1	96.6137	-187.602	890.071	0.323814	15.8872	0	43.3296	-248.035	1095.51	0.203618	8.28071	1	50.8373	-267.073	861.984	0.21711	29.4122	1	-45.4209	-222.616	799.173	0.188375	7.69	0	198.905	-267.073	1196.4	0.22442	25.6401	0	204.683	-246.947	1004.53	0.141208	20.7022	1	142.149	-167.79	959.941	0.180404	60.0177	0	52.6259	-261.714
294.474	-214.312	892.965	0.228226	12.2662	1	99.7636	-186.966	896.95	0.189825	26.1094	0	43.5635	-248.578	1101.02	0.138357	45.7603	1	56.88	-266.475	862.7	0.15286	29.8312	1	-48.2815	-224.083	798.604	0.0816214	8.15439	0	192.526	-267.449	1192.37	0.188903	18.3992	0	200.861	-251.266	998.084	0.216206	20.5943	1	135.767	-165	958.695	0.176887	36.4695	0	55.9878	-261.414
298.281	-214.293	897.079	0.140132	15.2214	1	101.106	-189.622	906.391	0.247468	4.39191	0	50.9163	-249.657	1107.53	0.247092	49.7278	1	62.7523	-262.349	864.499	0.184965	23.519	0	-51.2173	-225.115	797.892	0.0798031	5.12904	0	186.509	-268.048	1190.86	0.155781	5.75417	0	199.924	-252.932	993.393	0.12664	11.6196	1	130.846	-160.331	952.547	0.228898	30.3963	0	59.9144	-261.062
304.846	-216.278	902.536	0.219118	44.1672	1	101.772	-190.854	912.403	0.154321	12.6054	0	50.9514	-252.166	1112.79	0.145532	11.4807	1	70.9111	-260.65	865.749	0.210676	16.2	0	-58.6892	-227.003	796.257	0.196958	68.504	0	182.311	-268.034	1189.74	0.108606	12.4732	0	199.68	-253.558	989.854	0.0900441	0.129823	1	130.358	-159.427	949.529	0.0797005	5.90369	0	65.7843	-260.563
305.321	-218.898	907.029	0.13057	26.5607	1	102.919	-190.727	920.21	0.197282	14.6032	0	51.7391	-253.648	1116.43	0.100369	26.8418	1	73.0003	-259.551	866.271	0.0604425	18.9919	0	-62.3862	-227.315	774.448	0.553048	0.484625	0	172.972	-268.468	1189.3	0.233983	53.8129	0	199.523	-253.974	987.497	0.0599663	22.1152	0	128.929	-157.728	944.298	0.142045	47.4512	0	70.4438	-260.545
305.668	-219.36	914.098	0.177311	86.7663	0	103.191	-191.282	922.486	0.0589662	5.4907	0	53.2884	-253.221	1121.39	0.130381	45.0893	1	77.9627	-258.761	866.958	0.126791	3.4874	0	-63.0857	-227.385	770.104	0.110009	45.4394	1	170.883	-268.054	1186.21	0.0937173	30.555	0	199.23	-255.165	985.587	0.0567601	22.4969	0	125.494	-156.472	942.717	0.0996277	21.5336	0	75.7527	-260.765
300.484	-221.92	914.513	0.144935	83.7191	1	103.772	-192.139	928.375	0.149476	8.71899	0	55.7661	-253.491	1122.75	0.0709192	39.3768	1	88.3349	-257.731	868.2	0.262425	10.4336	0	-67.7019	-228.892	766.627	0.149318	12.5629	1	164.672	-268.156	1183.17	0.172963	10.3766	0	193.735	-259.288	976.45	0.285787	36.2496	0	121.624	-155.39	938.755	0.141077	11.023	0	79.2091	-260.751
302.101	-226.516	927.399	0.344418	11.1262	1	104.806	-192.451	932.762	0.112956	16.7115	0	57.691	-254.937	1127.36	0.130057	18.3463	1	91.5742	-256.813	868.772	0.0853745	35.4464	0	-70.3148	-230.205	765.235	0.0809675	12.5498	1	155.37	-270.038	1177.48	0.276535	55.789	0	188.084	-262.537	974.43	0.170608	12.0522	0	119.126	-153.901	935.512	0.108897	6.1713	1	84.9156	-260.525
301.568	-228.845	933.952	0.174373	12.797	1	106.463	-192.257	935.827	0.087255	13.3153	0	58.6978	-255.606	1134.79	0.188241	25.0828	1	95.8332	-256.943	872.543	0.142261	17.9455	1	-75.8476	-232.874	763.824	0.157572	23.4481	1	154.788	-268.951	1173.28	0.109491	60.4327	1	177.232	-265.951	971.273	0.295148	7.29082	0	114.461	-152.056	929.973	0.186841	19.1011	1	92.729	-259.811
302.235	-230.474	938.207	0.115114	15.399	1	108.536	-192.728	942.587	0.177146	48.4595	0	59.6119	-256.053	1136.29	0.0452409	26.4109	1	104.496	-257.284	887.236	0.426502	52.8671	1	-86.476	-233.414	762.639	0.267697	54.5696	1	150.384	-269.684	1171.16	0.123587	28.7071	1	171.586	-267.102	969.164	0.1534	43.994	0	110.94	-150.64	921.059	0.242196	31.6542	1	95.343	-258.493
303.087	-231.015	943.959	0.145974	2.84467	1	106.161	-194.341	946.675	0.124875	42.2998	0	59.9208	-257.525	1139.55	0.0897256	78.3247	1	109.684	-256.142	887.962	0.134035	32.4669	1	-90.6562	-232.74	767.204	0.155669	15.5221	1	141.856	-272.443	1171.49	0.224229	38.7853	1	165.731	-270.592	971.595	0.180902	64.785	0	108.352	-148.075	918.209	0.115658	54.0481	1	100.865	-256.634
304.368	-231.944	950.974	0.179789	2.48918	1	107.308	-195.731	951.165	0.120959	3.78471	0	54.4966	-254.106	1143.26	0.185206	39.0929	0	114.622	-255.163	892.22	0.164846	11.8387	1	-94.8276	-232.184	769.801	0.123632	20.2065	1	133.788	-272.556	1166.21	0.240993	25.4776	1	160.996	-271.347	967.283	0.161223	31.7182	0	107.69	-148.112	918.142	0.0166423	14.7442	1	108.434	-254.424
305.233	-232.754	957.246	0.159587	22.785	1	109.64	-197.707	958.836	0.206426	12.1654	1	52.1419	-253.729	1148.76	0.149893	19.4715	0	118.079	-254.647	896.681	0.141676	54.1636	1	-98.8446	-231.936	770.644	0.102798	9.92908	1	129.588	-274.765	1164.14	0.129426	33.9729	1	153.623	-273.148	965.876	0.192978	2.87252	1	106.425	-147.856	918.07	0.0323152	16.3559	1	114.009	-252.542
304.958	-231.066	964.44	0.184847	22.0496	1	110.303	-199.487	962.824	0.110442	19.4626	1	47.3971	-254.836	1154.7	0.192021	27.0337	0	130.833	-252.826	896.176	0.32232	8.72747	1	-101.108	-232.193	771.058	0.0578651	19.587	1	125.776	-274.489	1160.21	0.137035	14.9921	1	151.031	-273.727	965.255	0.0681863	14.492	1	103.965	-147.388	918.654	0.0642899	25.0714	1	118.029	-246.681
302.255	-229.342	970.275	0.16646	21.7519	1	110.555	-199.727	965.693	0.0722414	38.6097	1	45.9674	-256.111	1161.86	0.185283	6.77267	0	136.615	-251.917	896.837	0.147259	3.10943	1	-107.405	-233.865	770.209	0.16427	36.9415	1	120.382	-272.76	1151.05	0.269372	76.3329	1	146.886	-275.853	964.395	0.118428	21.774	1	95.9759	-148.153	917.8	0.201773	10.8045	0	121.87	-244.371
302.053	-228.017	975.247	0.128737	32.7241	1	110.865	-201.3	967.348	0.0576207	23.385	1	45.3548	-257.369	1169.69	0.198822	3.12765	0	141.035	-251.458	897.268	0.111619	34.5865	1	-110.6	-234.208	771.957	0.0914569	48.0354	1	114.85	-273.596	1152.54	0.144763	102.822	0	143.533	-276.27	964.298	0.084488	3.52338	1	90.4737	-149.756	917.034	0.144544	73.5586	0	125.499	-235.479
307.793	-223.854	984.594	0.293294	59.6262	1	111.442	-202.707	971.228	0.104166	4.61823	0	44.7184	-258.54	1180.5	0.272522	11.9254	0	143.783	-251.428	899.556	0.0894047	22.648	1	-112.286	-232.189	773.645	0.078124	35.2122	0	114	-269.737	1141.13	0.301717	5.30977	0	138.059	-277.28	964.034	0.139322	87.8539	1	87.7006	-150.362	923.377	0.173727	72.7629	0	129.544	-230.182
305.599	-219.984	987.64	0.1348	31.5918	1	111.931	-203.744	975.004	0.098657	30.9778	0	44.9206	-259.713	1184.49	0.103901	16.6441	0	149.841	-252.87	910.656	0.318184	20.1866	0	-112.199	-230.668	774.873	0.0489183	25.7619	0	113.482	-268.498	1136.01	0.132336	31.1949	0	138.168	-277.838	962.921	0.0312433	67.2334	0	82.2321	-151.644	922.7	0.141436	5.46466	0	133.96	-226.173
304.719	-217.382	993.612	0.164341	10.1712	1	114.916	-203.846	979.216	0.129084	27.0183	0	43.4211	-260.928	1190.95	0.168705	16.9882	0	155.154	-254.677	915.5	0.185328	27.4578	0	-112.16	-230.395	774.939	0.00710785	54.6123	0	108.679	-267.292	1129.68	0.200914	18.6409	0	131.806	-279.305	959.91	0.179741	21.5892	0	74.1799	-152.742	921.836	0.204309	15.7894	0	140.298	-223.776
304.615	-214.84	997.775	0.121962	23.649	1	120.528	-201.539	983.255	0.182233	2.79139	0	39.3764	-262.464	1197.86	0.203862	26.5427	0	157.726	-256.701	922.85	0.201145	21.8189	0	-112.376	-230.052	775.62	0.0197871	29.0772	0	105.882	-264.547	1122.81	0.197823	9.87768	0	127.167	-278.602	958.476	0.122667	17.0374	0	68.8734	-153.792	922.727	0.13706	15.8814	1	151.396	-219.448
306.151	-213.252	1006.36	0.221691	48.1174	1	129.087	-198.197	990.008	0.285073	28.3652	0	38.5938	-263.179	1207.94	0.253216	13.4658	1	161.202	-257.508	926.886	0.134674	19.7909	1	-113.323	-230.29	780.431	0.122729	3.65846	0	100.689	-261.181	1114.68	0.255329	15.7931	0	122.95	-279.266	956.85	0.11419	17.4517	0	62.8693	-154.45	922.118	0.151763	14.7845	1	153.606	-216.169
305.676	-208.295	1009.64	0.149048	12.4173	0	133.988	-197.256	1000.22	0.284242	29.4506	1	35.4939	-265.895	1219.59	0.309073	3.42221	1	164.379	-258.874	935.285	0.22708	1.83604	1	-121.218	-235.372	830.097	1.26364	34.5471	0	96.4719	-260.085	1110.65	0.148368	11.732	0	118.743	-280.438	956.496	0.109556	4.9117	0	56.8398	-155.87	922.91	0.156118	33.7034	1	156.472	-214.13
305.019	-199.681	1012.95	0.231283	25.7069	0	140.548	-197.453	1004.91	0.201618	16.7402	1	33.1656	-268.128	1227.28	0.208416	22.6172	1	166.708	-259.673	941.05	0.15672	16.0472	1	-113.472	-237.743	846.184	0.4503	30.5265	0	91.8983	-259.176	1104.17	0.199732	7.84838	0	113.977	-281.351	956.224	0.121504	37.3304	0	52.423	-159.276	926.424	0.164811	36.7144	1	159.491	-212.717
305.413	-188.588	1012.19	0.278179	18.0082	0	154.927	-196.272	1010.1	0.383283	69.0382	1	29.6044	-268.247	1232.46	0.15725	12.4141	1	170.205	-260.159	945.533	0.142678	15.2922	1	-114.251	-240.94	856.887	0.279939	2.67432	0	88.073	-259.156	1099.58	0.149398	35.5443	0	110.143	-281.712	952.969	0.126049	32.0038	0	47.6577	-160.585	926.602	0.123624	7.1339	1	162.795	-209.252
307.849	-179.12	1013.76	0.247558	35.0226	0	155.174	-197.205	1017.05	0.175408	28.9533	1	28.8133	-267.999	1233.48	0.0328805	26.2806	1	173.48	-260.381	953.243	0.209471	2.28283	1	-114.683	-246.363	874.891	0.470203	22.0803	0	87.5178	-258.19	1093.49	0.154588	52.5815	0	101.732	-283.946	951.538	0.220487	79.5147	0	42.9827	-161.903	926.173	0.121904	9.07515	1	166.509	-206.422
306.712	-169.525	1021.46	0.308889	20.7235	1	158.202	-197.71	1022.08	0.147391	17.362	1	27.9538	-268.348	1236	0.0669237	7.59824	1	176.669	-260.926	960.806	0.205657	7.09925	1	-115.868	-245.567	884.658	0.246768	27.1933	0	81.3715	-255.381	1089.72	0.193511	20.9392	0	101.692	-283.855	950.833	0.0177859	84.7953	0	36.8576	-163.173	924.704	0.160638	14.7265	1	170.988	-204.197
311.293	-155.164	1039.36	0.584997	14.4649	1	160.244	-198.588	1030.51	0.217974	31.4415	1	24.4767	-269.434	1242.95	0.196363	0.0759339	1	178.864	-261.946	965.696	0.136406	14.9686	1	-112.103	-244.889	894.822	0.271514	12.237	0	74.4696	-255.202	1084.41	0.2177	32.2888	0	96.9561	-284.758	950.543	0.120754	16.7151	0	32.9209	-164.854	924.424	0.107246	19.9141	1	172.069	-200.722
310.909	-146.46	1048.07	0.308037	6.17252	1	166.324	-198.55	1036.69	0.216775	21.8963	0	21.8441	-270.255	1248.21	0.148277	10.3585	1	180.595	-262.336	967.826	0.0692976	12.1753	1	-107.508	-246.177	904.106	0.260958	28.9875	1	69.413	-251.114	1073.47	0.318194	18.7242	0	93.4199	-284.403	950.148	0.0893971	30.2428	0	29.6225	-167.62	924.947	0.108403	73.6115	0	175.159	-200.307
309.637	-139.999	1054.98	0.238567	17.5272	1	170.112	-196.265	1043.27	0.198241	17.4501	0	18.3069	-271.116	1252.89	0.14823	20.3799	1	185.671	-261.97	975.761	0.235673	14.5942	1	-97.4831	-248.559	911.016	0.310152	5.42196	1	69.194	-250.19	1071.8	0.0480467	52.8076	0	90.698	-282.481	949.247	0.086295	45.381	0	27.7795	-170.515	917.4	0.20725	180	0	181.603	-199.584
308.499	-128.721	1061.35	0.325129	14.3406	1	173.708	-195.911	1047.3	0.135237	32.936	0	15.7449	-272.228	1261.5	0.226459	5.23946	1	190.75	-260.883	980.709	0.17935	23.5306	1	-85.6845	-250.007	919.401	0.36368	8.097	1	63.9194	-251.018	1067.08	0.178197	53.0429	0	90.021	-281.231	947.156	0.0632112	58.6256	0	27.7795	-170.515	917.4	0	180	0	188.585	-197.626
309.715	-114.693	1066.16	0.371984	22.7168	1	177.077	-199.47	1060.79	0.358847	8.7275	0	13.0291	-272.53	1270.02	0.223586	14.9958	1	193.008	-261.164	985.485	0.13225	22.4953	0	-75.9237	-249.538	926.009	0.294919	38.1555	1	61.1802	-248.941	1066.63	0.086678	72.4294	0	88.0073	-281.375	946.354	0.0543071	35.736	0	22.5462	-170.83	916.922	0.131615	42.042	0	193.834	-197.147
308.986	-101.358	1077.56	0.438912	28.3637	0	178.858	-200.96	1072.3	0.293448	0.205148	0	9.28257	-271.89	1276.26	0.182624	26.9649	0	193.651	-260.339	993.34	0.198117	47.4044	0	-73.154	-251.443	933.215	0.198787	9.68422	1	60.8347	-247.542	1060.46	0.15844	28.4852	0	87.413	-281.025	945.712	0.0235529	17.5825	0	17.8054	-174.127	919.447	0.157562	8.7326	0	200.622	-198.493
309.723	-88.0169	1080.56	0.342363	2.01301	0	180.54	-202.398	1083.1	0.275739	17.726	1	6.61154	-274.502	1282.63	0.184732	36.9633	0	186.25	-257.025	1001.41	0.286001	3.50606	0	-68.5283	-252.594	942.109	0.252253	28.4798	0	57.6965	-245.024	1055.3	0.163543	22.7021	0	83.8032	-280.374	943.147	0.111903	49.3826	0	14.1658	-177.651	921.917	0.140906	5.72468	0	206.693	-197.503
311.165	-72.1728	1084.22	0.408143	5.45254	0	181.859	-205.163	1088.93	0.164689	10.4909	1	4.65733	-273.38	1286.11	0.103663	23.5738	0	179.882	-253.993	1007.64	0.23535	6.10706	0	-58.8876	-252.964	948.698	0.292078	26.7086	0	56.5825	-242.785	1047.61	0.202083	71.1153	0	83.4404	-279.131	942.034	0.0426658	80.8924	0	7.66073	-182.82	925.509	0.226295	33.6155	0	210.91	-196.921
311.099	-46.8364	1090.83	0.654593	7.96562	0	183.127	-206.992	1095.85	0.18172	1.68156	1	3.74351	-272.113	1294.41	0.21117	24.0423	0	176.716	-252.002	1011.41	0.1326	12.5953	0	-54.2371	-256.107	954.473	0.201334	45.7787	0	51.5404	-243.195	1046.46	0.129721	50.8053	0	78.1785	-279.747	941.775	0.132603	32.4125	0	0.840216	-185.637	924.685	0.185626	11.3061	0	213.549	-197.418
312.934	-28.9708	1097.41	0.478236	6.28859	1	184.216	-208.43	1102.02	0.160697	8.87131	1	2.87308	-273.543	1299.61	0.136374	54.014	0	175.064	-250.457	1014.72	0.100344	35.3411	0	-48.6278	-256.893	955.067	0.142379	11.9873	0	49.0183	-245.604	1041.8	0.145487	48.1755	0	77.0509	-279.233	941.911	0.0311644	180	0	-3.20627	-187.366	925.064	0.110416	7.5893	0	220.727	-196.614
314.884	-12.0313	1101.63	0.439117	21.7826	1	185.911	-209.105	1107.97	0.155401	17.1267	1	-7.20044	-274.212	1304.72	0.282924	4.63434	0	173.845	-246.924	1016.6	0.104566	15.0778	0	-39.9424	-256.387	955.36	0.217627	26.193	0	47.8722	-243.63	1036.88	0.135452	42.0961	0	77.0509	-279.233	941.911	0	180	0	-11.5346	-192.223	926.362	0.243212	46.2736	0	225.565	-195.982
315.474	-1.75727	1108.96	0.315898	24.1194	1	187.303	-210.221	1110.74	0.0824095	19.2476	1	-13.7416	-275.242	1307.99	0.18467	29.8076	1	171.365	-241.058	1022.21	0.212245	26.1941	0	-32.8378	-258.503	957.976	0.196521	82.7451	0	41.9565	-242.996	1032.45	0.185565	78.6443	0	77.1447	-278.899	942.012	0.00902943	112.252	0	-13.3538	-194.327	929.824	0.111022	25.302	0	229.263	-197.13
316.888	10.93	1111.56	0.325695	5.53886	1	188.312	-211.311	1116.79	0.155919	13.0184	0	-21.8142	-277.004	1320.25	0.36956	17.5065	1	167.644	-238.351	1029.92	0.22436	47.8901	0	-24.7309	-257.932	942.914	0.427854	66.2214	0	41.882	-243.363	1032.37	0.0095782	76.1843	0	73.8542	-279.283	941.847	0.0829255	61.4842	0	-19.2425	-199.706	933.792	0.222709	2.15767	1	232.789	-197.316
317.392	29.716	1116.41	0.485172	1.01957	1	190.705	-212.296	1122.54	0.15744	4.66534	0	-30.5471	-279.121	1327.41	0.287169	5.03524	1	159.037	-237.743	1032.61	0.225926	23.5718	0	-15.2647	-257.852	943.662	0.237401	8.90988	0	35.9716	-243.487	1031.62	0.148964	8.22985	0	72.8446	-278.106	940.694	0.0483053	50.3934	0	-24.1539	-204.441	937.437	0.193369	27.6324	1	235.556	-199.339
317.812	44.3672	1119.91	0.376744	10.9889	1	192.228	-212.867	1127.1	0.12103	8.37723	0	-38.2879	-280.486	1332.79	0.23822	56.4903	1	155.657	-236.6	1035.3	0.111749	27.231	0	-7.99491	-257.362	943.186	0.182544	19.5353	0	24.0959	-243.147	1028.45	0.307398	22.2526	0	68.1153	-278.154	939.599	0.121368	19.3168	0	-29.8232	-209.501	937.512	0.18999	23.2284	1	238.195	-202.188
317.066	53.5929	1123.77	0.250783	10.2229	1	194.128	-214.82	1134.84	0.205192	17.2445	0	-38.2602	-281.517	1334.62	0.0524991	26.5167	1	152.76	-236.406	1040.92	0.158269	25.3777	0	0.235994	-257.99	939.924	0.221902	15.174	1	20.3246	-244.248	1028.35	0.0982423	167.87	0	66.7107	-278.638	939.432	0.0373759	65.8388	0	-31.57	-213.196	937.825	0.102459	30.1854	1	243.072	-204.934
317.994	62.3093	1127.03	0.233724	5.32249	1	195.618	-217.629	1139.37	0.138333	19.624	0	-39.3946	-282.084	1339.09	0.116037	48.8338	1	148.143	-235.455	1044.58	0.149075	30.5391	0	5.79929	-258.777	935.783	0.174504	38.5073	1	23.1434	-242.779	1028.18	0.0795768	161.908	0	65.9111	-278.132	937.807	0.0469988	51.9986	0	-35.0573	-215.801	939.167	0.113884	32.7662	1	251.078	-203.753
318.675	71.8336	1129.65	0.247571	37.9817	1	198.215	-218.993	1145.71	0.174762	15.4823	1	-50.1433	-283.348	1344.47	0.302139	60.1941	1	145.8	-234.522	1050.75	0.166708	5.45275	0	10.9179	-258.911	935.928	0.128061	2.57783	1	2.53539	-246.294	1028.2	0.522639	4.00342	1	61.4601	-277.347	936.967	0.114929	16.0477	0	-37.031	-218.345	942.66	0.118772	54.2734	1	255.52	-204.214
317.735	82.1874	1125.55	0.279357	19.2533	1	198.886	-219.316	1150.24	0.114791	24.5035	1	-50.3133	-283.706	1347.87	0.0856927	70.9956	1	143.86	-233.692	1054.78	0.113725	14.6951	1	18.9426	-259.163	935.797	0.200744	23.9349	1	-0.370873	-246.587	1028.25	0.0730363	13.1452	1	57.9863	-277.028	937.26	0.0875174	32.7853	0	-36.4448	-217.224	948.738	0.155206	35.9497	0	256.588	-205.712
318.865	90.0322	1124.55	0.199732	62.0797	1	200.898	-218.739	1153.76	0.102347	29.9896	1	-59.0404	-284.886	1350.31	0.228431	40.4962	1	139.382	-232.463	1060	0.174605	48.744	1	28.9668	-258.637	931.241	0.275587	22.8301	1	-4.92989	-248.122	1028.08	0.120326	18.4626	1	53.8805	-276.442	940.441	0.130667	9.91734	0	-38.7655	-217.901	953.511	0.133763	33.0024	0	264.668	-206.225
322.335	94.2333	1112.7	0.326062	19.674	0	202.682	-218.646	1154.82	0.0518864	75.6814	1	-64.4194	-286.32	1358.43	0.246174	88.5003	1	140.163	-233.142	1067.6	0.191909	2.62744	1	36.8222	-257.745	930.988	0.197751	80.3341	1	-11.7541	-248.857	1026.15	0.178287	20.582	1	51.1729	-276.634	942.396	0.0836329	20.864	0	-48.1998	-221.432	959.385	0.291519	6.68658	0	269.148	-207.169
321.499	97.6783	1101.58	0.291643	15.1139	0	201.728	-219.728	1158.4	0.0966346	30.1647	1	-65.3465	-286.36	1357.84	0.0274417	43.3419	1	140.691	-233.971	1076.96	0.235256	29.0329	1	37.4707	-257.028	925.765	0.132798	70.932	1	-18.8131	-248.25	1021.41	0.213035	40.4899	1	47.7729	-276.071	943.557	0.090915	34.1837	0	-56.8191	-225.915	965.782	0.290812	23.6319	0	274.273	-208.04
321.205	101.462	1095.59	0.177362	35.2263	0	202.473	-219.184	1164.65	0.157894	170.861	0	-74.0549	-286.98	1359.54	0.222371	12.0914	0	141.162	-232.696	1079.87	0.0803064	28.5444	1	43.2386	-256.579	924.581	0.147632	27.2437	1	-24.9664	-250.99	1021	0.168712	18.766	1	45.8078	-276.587	945.694	0.0737287	40.7503	1	-61.4121	-229.266	974.284	0.255687	3.10552	1	275.652	-209.248
318.479	107.06	1092.57	0.173048	22.6745	1	202.376	-219.138	1164.01	0.0163114	89.8252	0	-82.7144	-287.892	1359.41	0.217713	25.2941	0	142.086	-233.48	1088.84	0.226334	46.303	1	49.4862	-255.214	919.605	0.202565	35.2433	1	-30.7425	-251.565	1021.06	0.145126	0.00649315	1	44.2357	-277.832	946.083	0.0510656	34.5813	1	-65.5979	-232.663	981.604	0.227275	18.8558	1	277.035	-210.193
318.365	109.857	1090.5	0.0869092	21.7082	1	207.493	-215.814	1163.45	0.153193	7.48208	0	-88.7518	-285.818	1358.83	0.160239	7.2675	0	139.056	-232.393	1092.81	0.127781	14.4851	0	55.2914	-254.541	919.296	0.146308	7.2312	1	-31.4647	-251.637	1021.07	0.0181443	67.8582	0	37.6183	-278.572	945.788	0.166629	12.9268	1	-73.2625	-236.307	988.068	0.266702	7.88945	1	282.512	-211.12
320.584	117.688	1087.3	0.218663	48.8873	1	214.699	-210.003	1163.36	0.231431	28.8388	0	-91.803	-284.319	1358.45	0.0855149	21.0606	0	133.518	-232.356	1098.25	0.194069	23.2664	0	68.7872	-253.504	920.206	0.339155	31.9507	1	-37.4339	-253.971	1036.62	0.420514	10.8485	0	33.4019	-280.012	945.316	0.112011	86.8367	1	-80.2592	-238.246	993.709	0.229855	5.57505	1	285.996	-211.774
320.054	120.385	1080.73	0.178173	10.8832	1	218.01	-203.848	1160.99	0.184471	23.0757	0	-98.3585	-281.43	1354.76	0.201547	47.6641	0	130.975	-233.188	1104.1	0.160795	0.0987211	0	74.5866	-253.58	917.16	0.163786	20.6072	1	-43.1428	-255.56	1045.77	0.272608	35.0901	0	33.4998	-280.416	945.447	0.0109165	29.9308	1	-83.1677	-239.329	996.497	0.104311	18.0912	1	288.364	-211.982
318.535	122.466	1075.51	0.145417	41.6838	1	218.869	-197.75	1160.27	0.155031	71.9207	0	-104.257	-281.258	1356.37	0.152908	4.31035	0	129.048	-233.816	1108.51	0.121289	21.5454	0	80.5363	-253.592	916.417	0.149897	12.929	1	-42.952	-259.136	1054.17	0.228056	64.5326	0	33.886	-282.238	947.476	0.0688421	85.965	1	-87.1287	-239.722	1002.72	0.184722	17.4794	1	292.922	-213.343
319.149	125.567	1073.41	0.0949384	34.0951	1	229.954	-195.414	1162.43	0.288338	14.6146	1	-110.131	-281.539	1358.06	0.153007	2.28034	0	123.454	-234.151	1114.18	0.19922	32.4167	0	84.4026	-253.2	916.716	0.0974398	2.72395	1	-51.6432	-262.699	1057.5	0.249237	56.2445	0	28.0127	-283.424	948.105	0.150617	67.6789	0	-89.1895	-241.347	1008.71	0.163464	11.3248	1	293.874	-214.239
318.998	133.226	1073.2	0.191592	22.1411	1	239.284	-192.452	1161.98	0.245001	25.8654	1	-117.955	-281.592	1360.37	0.203927	12.4619	0	121.712	-233.964	1122.08	0.202472	5.1721	0	89.112	-252.799	917.293	0.119038	3.43331	1	-52.6097	-264.781	1063.65	0.164055	19.6872	0	27.9307	-283.758	948.008	0.00893102	101.009	0	-91.7448	-241.869	1014.08	0.149173	19.2611	1	295.604	-215.374
317.923	139.611	1070.56	0.17476	52.0813	1	242.205	-189.692	1161.96	0.100446	35.8942	1	-122.819	-281.186	1360.79	0.122488	26.6263	0	121.139	-233.691	1126.24	0.105216	13.154	1	97.4073	-252.27	917.837	0.208248	60.5694	0	-56.6221	-266.92	1070.87	0.21333	13.1867	0	23.1245	-282.316	951.37	0.150995	82.2746	0	-92.7938	-243.588	1022.5	0.216403	32.0893	1	294.576	-216.852
319.682	146.597	1073.85	0.198044	16.6193	0	243.034	-186.184	1162.85	0.0928275	36.4141	1	-126.928	-278.825	1360.48	0.118749	36.2453	0	121.813	-233.6	1134	0.194658	21.2841	1	105.589	-250.156	905.227	0.379487	15.7805	0	-59.6643	-270.841	1081.09	0.284034	9.18423	0	25.4101	-285.893	958.093	0.198779	53.2974	0	-97.0632	-244.891	1027.61	0.169771	40.9843	1	292.231	-215.704
319.845	151.028	1074.83	0.113532	67.3693	0	247.59	-181.164	1161.84	0.171373	22.1096	1	-131.94	-278.983	1361.75	0.129307	4.97415	0	120.342	-232.63	1139.67	0.148455	43.778	1	110.794	-246.843	888.422	0.447548	15.0902	0	-60.7596	-271.979	1086.26	0.13514	23.7818	1	30.9921	-284.668	961.579	0.167351	75.2621	0	-108.38	-247.204	1029.27	0.291723	48.9716	0	294.48	-215.955
322.158	153.23	1087.1	0.316823	35.0974	0	256.443	-176.659	1161.7	0.248367	48.2189	1	-141.852	-279.66	1363.44	0.251956	17.7276	0	124.167	-230.546	1146.31	0.198499	5.18297	1	115.804	-241.47	877.463	0.32982	20.6178	0	-65.0219	-275.222	1092.55	0.206413	7.91337	1	28.2731	-285.977	971.423	0.257403	7.81917	0	-112.808	-250.113	1036.54	0.224888	25.521	0	293.827	-213.661
318.191	152.183	1097.44	0.278258	31.2147	1	259.224	-167.555	1158.71	0.249438	22.3183	0	-149.669	-279.417	1362.46	0.19704	23.7403	0	128.606	-227.801	1155.98	0.274839	34.9038	1	122.256	-238.871	870.95	0.238234	6.5077	1	-71.0862	-280.389	1099.71	0.267824	24.5344	1	25.6513	-287.183	977.653	0.17166	41.3776	1	-113.981	-251.726	1046.25	0.247844	34.5098	0	297.442	-213.421
318.978	150.499	1102.73	0.140167	14.6857	1	259.212	-163.294	1155.87	0.127912	30.8622	0	-153.796	-278.017	1363.19	0.110487	11.819	0	128.681	-227.082	1156.68	0.0251347	24.6343	1	128.68	-237.267	863.996	0.240038	17.116	1	-79.4051	-283.737	1103.5	0.243346	58.4852	1	20.395	-287.858	980.158	0.14654	63.4931	1	-118.539	-253.831	1051.41	0.179834	14.864	0	298.377	-213.68
319.537	150.345	1104.97	0.0576504	40.9706	1	263.428	-156.735	1152.62	0.211207	17.8457	0	-161.815	-276.982	1364.05	0.203261	11.4816	0	131.074	-223.939	1163.51	0.197178	24.8343	1	133.23	-235.97	854.512	0.264975	35.9063	1	-79.5812	-284.509	1106.16	0.0693763	7.04602	1	20.3609	-290.058	987.945	0.202309	19.1141	1	-121.021	-254.263	1053.24	0.0778603	12.9478	0	299.536	-214.774
317.052	151.453	1110.42	0.152328	63.3421	1	264.479	-152.368	1150.4	0.125277	34.9694	0	-172.843	-277.724	1365.79	0.279744	59.6998	1	130.808	-222.913	1169.22	0.145197	33.3082	1	140.077	-234.472	850.84	0.197804	10.366	1	-80.9474	-286.761	1113.17	0.187405	5.4209	1	17.9275	-292.505	994.629	0.188049	24.9302	1	-126.421	-255.827	1059.5	0.210447	3.84962	0	301.373	-215.54
315.386	150.192	1111	0.054257	28.5509	1	273.287	-144.476	1147.63	0.303682	8.81734	0	-175.346	-277.661	1362.74	0.0985459	36.7246	1	132.364	-220.216	1172.92	0.120826	7.2372	1	148.368	-232.156	844.199	0.271799	15.6989	1	-81.3489	-288.151	1117.47	0.113309	49.3054	0	16.418	-293.238	996.065	0.0552188	35.392	0	-130.87	-257.115	1064.01	0.161627	12.2553	0	302.458	-215.838
305.124	148.386	1116.92	0.299516	8.78663	1	277.727	-139.725	1145.19	0.173594	20.302	0	-183.674	-279.177	1360.46	0.219154	29.7658	1	133.695	-217.369	1177.66	0.142344	5.29443	0	151.381	-231.317	839.995	0.130997	12.4208	1	-81.9857	-286.365	1120.37	0.0867301	92.566	0	15.343	-293.491	1000.33	0.110176	36.8255	0	-133.783	-257.887	1068.56	0.136411	9.93584	1	303.698	-216.178
300.014	146.531	1120.24	0.159298	54.3732	1	282.116	-134.109	1139.13	0.233959	43.9989	0	-185.685	-279.417	1360.99	0.0523083	27.2095	1	134.972	-214.009	1184.24	0.187265	30.5815	0	157.677	-229.948	834.37	0.213839	33.2037	1	-57.6631	-280.182	1120.56	0.62742	18.9881	0	12.6336	-292.679	1002.8	0.0938958	52.0682	0	-138.799	-261.147	1077.93	0.277816	23.9254	1	301.728	-216.927
300.121	143.539	1125.32	0.147458	19.2229	1	281.768	-132.865	1138.36	0.0375695	58.6707	1	-190.677	-277.959	1360.96	0.130006	30.4267	1	134.938	-212.245	1185.43	0.0533146	25.6716	0	161.018	-224.423	826.655	0.251503	30.1524	0	-53.672	-279.123	1122.02	0.109453	45.5362	0	13.5932	-290.063	1011.76	0.234553	19.7078	0	-143.915	-262.526	1081.87	0.16516	8.61311	1	294.482	-216.224
298.838	141.857	1129.21	0.110607	28.876	1	287.035	-127.86	1136.43	0.187931	24.3112	1	-196.759	-279.151	1362.45	0.159366	36.5987	1	138.282	-206.235	1189.5	0.19973	21.9622	0	158.405	-217.364	811.656	0.419548	9.82659	0	-48.4021	-279.039	1132.8	0.300114	19.5653	0	16.3543	-290.524	1023.46	0.300648	42.3085	0	-149.394	-264.525	1087.58	0.204111	35.1134	1	293.389	-212.959
296.217	137.492	1132.5	0.151546	25.4829	1	289.564	-121.687	1133.56	0.18155	14.565	1	-198.651	-278.788	1361.9	0.0500975	17.1882	1	139.326	-203.433	1193.27	0.120359	37.7098	0	157.184	-209.42	799.985	0.354273	6.46153	0	-46.6693	-280.067	1146.93	0.356776	10.0322	0	17.2197	-289.81	1024.39	0.0364929	58.2197	0	-150.372	-265.321	1093.93	0.161675	28.2056	1	293.442	-211.268
295.369	129.018	1135.73	0.227707	40.8552	1	293.416	-115.628	1131.99	0.183762	1.99513	1	-202.232	-278.932	1359.98	0.101582	180	1	143.173	-201.219	1195.64	0.125811	23.773	0	156.702	-202.957	788.061	0.339264	3.23402	0	-43.8645	-280.039	1156.67	0.25336	24.8118	0	15.87	-289.904	1032.4	0.203019	5.60517	0	-152.407	-266.209	1096.68	0.0884048	12.0271	1	294.758	-211.224
296.483	125.324	1141.96	0.183197	6.51351	0	295.731	-112.233	1131.15	0.104832	17.3522	1	-202.232	-278.932	1359.98	0	180	0	147.103	-195.99	1201.7	0.222858	12.2591	0	155.718	-197.9	778.374	0.274302	11.3916	1	-39.9622	-279.71	1161.2	0.149792	16.6777	0	14.2568	-289.44	1039.35	0.178692	9.34162	0	-154.693	-266.944	1101.34	0.130982	3.38788	1	290.283	-209.747
297.681	121.82	1146.67	0.149789	16.74	0	296.96	-108.683	1129.72	0.100568	18.036	1	-206.174	-280.249	1359.87	0.103925	23.865	0	150.921	-192.433	1205.15	0.156353	8.12842	0	156.711	-192.925	769.988	0.245024	62.5197	1	-37.5324	-280.649	1164.38	0.102623	19.0917	0	12.8914	-289.284	1042.67	0.0898633	4.26401	0	-158.177	-268.584	1108.92	0.21255	15.877	0	287.52	-208.587
297.518	119.267	1149.16	0.0893249	18.1509	0	297.104	-106.205	1128.15	0.0733723	17.521	0	-216.225	-280.484	1362.61	0.260523	180	0	157.683	-185.855	1209.62	0.261038	5.7072	1	157.49	-187.532	770.335	0.136511	46.2078	1	-32.7069	-280.94	1167.93	0.150019	14.7531	0	11.4103	-288.818	1046.66	0.107165	23.3462	0	-160.407	-271.386	1123.79	0.38248	14.6744	0	283.158	-207.652
297.915	116.014	1150.92	0.09298	10.1447	0	297.812	-100.16	1126.52	0.1575	20.521	0	-216.225	-280.484	1362.61	0	180	0	164.667	-180.013	1214.8	0.261913	6.10962	1	150.87	-178.806	769.329	0.274948	55.5074	0	-24.3553	-279.651	1172.04	0.234862	39.3205	0	11.2863	-289.518	1052.1	0.137106	9.08995	0	-162.983	-270.381	1137.9	0.359441	12.5824	0	283.891	-205.728
299.451	108.483	1156.84	0.242602	26.5376	0	299.522	-95.8718	1123.84	0.133479	20.3315	0	-218.035	-277.257	1367.82	0.159643	25.9285	1	174.441	-173.688	1221.32	0.333558	99.1442	1	151.923	-174.148	771.153	0.127813	32.3308	0	-22.0996	-281.29	1173.99	0.0851702	27.6235	0	11.3902	-291.643	1059.42	0.190615	9.08589	0	-163.717	-268.384	1144.9	0.182908	40.8479	0	279.178	-205.121
300.971	101.619	1158.22	0.179115	10.2659	1	301.023	-91.8666	1123.1	0.108527	52.9925	0	-220.725	-275.575	1383.56	0.401603	27.9261	1	168.092	-173.63	1227.83	0.227269	133.076	1	169.831	-157.42	779.123	0.644217	68.2394	0	-16.8916	-281.924	1181.18	0.222349	22.4405	1	11.2852	-292.243	1064.09	0.11764	5.51693	0	-165.705	-266.547	1146.77	0.0822269	39.9849	0	279.638	-204.843
302.462	92.7908	1161.66	0.239729	10.9484	1	300.288	-86.6378	1114.59	0.250204	14.4724	0	-225.832	-272.766	1390.69	0.230134	19.9737	1	181.449	-167.595	1226.79	0.367345	7.12848	1	167.583	-151.889	779.762	0.150106	30.6501	1	-9.46377	-282.018	1185.79	0.218645	35.5742	1	10.9264	-292.526	1072.44	0.208999	5.51301	0	-167.042	-266.28	1150.71	0.104376	9.06428	1	279.022	-203.71
304.825	86.7148	1164.38	0.176575	10.6652	1	299.43	-84.4811	1107.66	0.182819	46.0619	0	-231.3	-271.122	1394.37	0.16986	5.11195	1	192.257	-162.411	1227.4	0.300055	39.776	1	168.536	-145.609	780.265	0.1593	16.1505	1	-6.73928	-284.317	1190.66	0.150921	79.0414	1	10.9097	-292.626	1073.21	0.0196355	4.36891	1	-168.041	-265.523	1155.99	0.135542	11.6466	1	280.755	-201.714
306.065	81.0668	1166.04	0.150395	5.44496	1	293.478	-83.2868	1103.3	0.18689	50.81	0	-240.521	-267.631	1401.73	0.307538	8.82559	1	197.429	-159.351	1232.9	0.203652	7.00784	1	169.539	-134.555	778.056	0.282928	7.50047	1	-4.06549	-283.136	1190.42	0.0733276	61.634	1	10.8623	-294.745	1083.56	0.263918	18.1064	1	-169.212	-262.877	1163.34	0.197508	51.153	1	292.359	-199.423
306.829	74.6793	1168.02	0.168323	16.9319	1	293.108	-80.4913	1099.01	0.128217	22.4846	0	-244.188	-265.815	1405.75	0.143375	21.78	1	203.885	-156.844	1239.6	0.240928	26.5275	1	172.93	-119.509	775.353	0.391448	77.1356	1	-1.83115	-283.603	1192.98	0.085892	36.9782	1	10.958	-294.374	1086.85	0.0828369	17.7434	1	-170.09	-263.627	1164.64	0.0435505	50.4789	1	291.816	-198.671
310.835	65.0644	1173.01	0.288747	6.32331	1	290.646	-76.8145	1095.06	0.148291	21.0625	0	-247.422	-262.796	1408.03	0.124416	10.2384	1	207.628	-153.479	1241.81	0.137383	59.8362	1	179.773	-114.857	789.117	0.401505	75.2441	1	-1.19912	-284.58	1202.44	0.23829	78.5978	1	11.8224	-294.694	1090.1	0.0844744	27.435	1	-170.605	-262.363	1168.5	0.102332	5.68112	1	293.082	-196.988
313.036	57.2817	1176.66	0.221834	24.2109	1	289.144	-74.4395	1089.6	0.153648	9.37017	0	-251.089	-258.447	1412.11	0.175122	6.4193	1	209.898	-147.579	1238.12	0.182981	44.6166	0	180.258	-104.077	788.445	0.270283	20.1547	0	1.33459	-284.332	1202.81	0.064308	21.092	0	16.807	-293.336	1096.48	0.205326	41.6347	1	-171.19	-261.268	1173.47	0.127999	9.67063	1	301.82	-194.384
311.136	47.4279	1181.5	0.278539	31.8541	0	287.184	-72.1079	1085.36	0.130545	14.4835	0	-254.61	-254.468	1415.11	0.152433	31.2001	0	218.02	-143.44	1236.71	0.230627	7.44926	0	179.899	-99.1018	786.364	0.13513	58.0087	0	12.1321	-279.737	1207.29	0.314037	34.241	0	16.9354	-294.725	1104.54	0.204312	37.6041	1	-171.253	-260.701	1180.14	0.167212	4.8423	1	309.523	-191.223
313.663	41.4009	1183.72	0.172502	24.3483	0	285.87	-70.7409	1080.49	0.13046	26.3133	0	-256.056	-253.778	1417.48	0.0716256	101.496	0	221.514	-141.333	1236.52	0.102102	6.46191	0	191.711	-86.0818	790.583	0.451964	9.601	0	19.7918	-278.723	1205.97	0.195996	23.587	0	14.4715	-295.82	1107.77	0.105353	36.3989	1	-171.168	-260.678	1184.62	0.112085	12.6709	1	314.431	-189.175
315.769	33.3163	1191.25	0.281304	22.8579	0	281.671	-68.9146	1075.91	0.162064	18.4443	1	-255.753	-248.481	1414.68	0.149938	19.8248	0	229.28	-137.382	1235.37	0.219724	8.17884	0	195.343	-81.5609	792.988	0.156938	12.2742	1	25.5832	-279.048	1207.12	0.147865	25.2032	0	14.4035	-296.308	1111.67	0.0981728	4.70699	1	-172.301	-260.001	1190.9	0.16051	19.8183	1	318.905	-184.446
314.563	26.4089	1195.36	0.203122	8.59961	0	279.884	-67.4217	1071.74	0.119248	7.94753	1	-256.628	-244.936	1413.64	0.094916	70.1369	0	231.868	-135.802	1235.34	0.0758213	25.4679	0	203.108	-71.9033	795.228	0.314838	10.5894	1	30.7556	-277.941	1206.3	0.13382	23.0841	0	14.4053	-297.301	1116.45	0.121949	4.7063	1	-171.835	-259.818	1193.67	0.0704705	17.022	1	323.905	-177.3
314.544	16.6454	1201.55	0.288992	20.8358	0	278.25	-65.3591	1065.59	0.167272	6.58973	1	-258.823	-244.336	1398.32	0.387335	21.7874	1	253.984	-132.884	1231.46	0.566025	15.3125	1	209.026	-66.8487	796.492	0.197109	11.6763	1	43.6964	-275.962	1209.57	0.337314	26.4349	1	14.3652	-297.594	1118.79	0.0589416	4.70597	1	-172.343	-259.409	1197.58	0.0989869	25.9953	1	311.37	-172.909
311.987	10.3342	1204.64	0.186943	26.4364	1	276.551	-64.0628	1059.38	0.16427	6.64769	1	-262.264	-248.603	1385.91	0.339188	75.5338	1	260.146	-130.261	1230.3	0.169941	13.2004	1	213.962	-60.8778	798.679	0.201247	17.9096	1	49.1161	-275.373	1214.2	0.178846	41.8874	1	14.3676	-298.587	1123.56	0.121995	4.7052	1	-171.725	-259.113	1199.41	0.0488833	15.8275	1	308.363	-168.206
312.854	2.77023	1207.64	0.204619	7.06408	1	276.267	-63.6682	1058.18	0.0323628	20.5277	1	-270.225	-248.205	1385.8	0.199275	5.47577	1	264.396	-129.526	1229.37	0.110274	0.00381115	1	223.739	-54.7216	802.966	0.308081	17.562	1	54.3183	-274.335	1214.08	0.132649	12.6582	1	14.3413	-298.782	1125.12	0.039315	6.9346	0	-169.593	-256.833	1204.16	0.142117	24.5289	1	307.156	-162.931
314.405	-4.35141	1209.87	0.190554	15.0071	1	274.944	-62.7443	1056.27	0.062438	2.86187	1	-275.228	-247.616	1386.08	0.126132	17.7761	1	272.876	-128.059	1227.53	0.220069	12.1031	1	229.42	-48.2823	804.866	0.219873	20.7539	1	63.0531	-273.46	1215.65	0.22292	17.2821	1	14.3702	-299.58	1128.34	0.0829005	76.69	0	-166.313	-254.655	1206.81	0.118653	39.8491	1	306.89	-160.582
317.021	-10.0277	1213	0.174757	18.233	1	272.648	-61.3727	1053.22	0.10137	27.0609	1	-280.005	-245.911	1385.26	0.128438	27.2012	1	275.496	-127.001	1227.02	0.0717399	8.94512	1	232.573	-43.9166	804.154	0.135798	69.1273	1	67.5537	-273.146	1217.97	0.12694	36.4617	1	4.47531	-297.916	1131.33	0.261704	12.1797	0	-163.915	-253.929	1214.93	0.212289	2.54675	1	308.193	-158.228
318.43	-15.4019	1218.16	0.1896	1.08545	1	269.17	-60.7383	1051.43	0.0990571	1.27145	0	-285.23	-245.416	1386.59	0.135307	47.2371	0	282.369	-125.367	1226.11	0.178083	11.3211	1	231.861	-39.5844	791.728	0.329478	33.4451	0	73.8238	-271.422	1217.12	0.163952	23.0933	1	-0.752164	-295.979	1133.73	0.151769	63.7671	0	-162.084	-253.068	1221.27	0.166489	28.1745	1	306.813	-154.78
319.577	-19.7658	1222.2	0.151352	11.0927	1	256.08	-58.6721	1044.62	0.372489	28.4929	0	-288.263	-241.252	1387.68	0.131648	55.2263	0	286.752	-124.809	1226.27	0.110539	18.5692	1	223.702	-37.3462	780.618	0.349107	58.8513	0	79.0123	-270.953	1218.36	0.133828	44.9912	1	-0.912661	-295.961	1136.8	0.0769518	65.6566	0	-160.614	-252.612	1222.78	0.0538566	88.5167	1	306.685	-151.983
320.65	-26.1913	1226.2	0.191101	22.2136	1	250.146	-58.0518	1044.74	0.149192	8.93445	0	-283.851	-228.528	1388.52	0.337363	66.4735	0	293.493	-122.426	1224.77	0.182662	15.2718	1	218.619	-41.5871	779.078	0.169934	54.3292	1	85.7283	-270.124	1214.18	0.198751	4.2587	1	-14.7751	-297.868	1142.29	0.375805	37.1094	1	-160.654	-252.14	1222.69	0.0120466	180	1	298.335	-146.368
318.934	-32.0784	1229.67	0.17616	60.6344	1	243.175	-56.5399	1044.09	0.179072	23.5076	0	-287.993	-218.138	1410.44	0.615072	10.5893	1	297.641	-122.145	1223.81	0.106666	9.45404	1	217.953	-42.5414	776.407	0.072832	53.7752	1	89.2624	-269.844	1212.3	0.100379	49.1751	0	-19.7733	-297.793	1150.29	0.235809	7.33719	1	-160.654	-252.14	1222.69	0	180	1	292.744	-139.482
324.188	-36.1249	1232.64	0.181671	46.7486	1	235.554	-56.3144	1040.29	0.212929	8.93236	0	-289.553	-213.09	1417.36	0.217692	68.8586	1	300.183	-121.536	1223.27	0.066753	83.6099	1	211.868	-44.1754	774.206	0.166833	30.6414	1	91.9078	-267.563	1200.61	0.304924	11.138	0	-24.0585	-298.119	1155.66	0.171843	5.92456	1	-158.312	-250.084	1231.56	0.235001	24.1662	0	300.411	-133.323
324.153	-46.5711	1238.81	0.303259	20.3822	1	229.902	-55.7006	1038.39	0.149919	10.6849	0	-284.317	-205.117	1417.06	0.238576	67.8623	1	298.442	-121.915	1204.11	0.480924	69.7922	0	208.77	-47.3643	773.302	0.11342	6.19781	1	93.3469	-266.678	1197.33	0.0921769	24.1128	0	-29.9319	-297.739	1163.98	0.254777	32.9625	1	-158.908	-249.534	1235.13	0.0915545	138.353	0	301.641	-128.225
322.919	-51.5123	1244.46	0.190193	21.6227	1	223.964	-55.4421	1035.13	0.169407	9.45061	0	-286.875	-200.839	1419.5	0.138827	21.41	1	299.826	-120.158	1203.1	0.0613854	62.9482	0	204.498	-50.8929	772.089	0.141805	55.7794	0	97.3423	-265.84	1193.71	0.136514	17.2055	0	-32.696	-296.159	1165.65	0.0899037	32.9854	1	-152.922	-248.024	1229.49	0.209094	33.9743	0	299.59	-121.585
324.822	-57.11	1251.23	0.224769	27.7099	1	217.114	-53.8288	1031.1	0.202761	19.6434	1	-287.694	-195.022	1423.56	0.178529	28.4017	0	299.363	-118.954	1189.63	0.3384	19.1292	0	200.555	-59.5059	779.461	0.300079	24.8522	0	101.137	-264.728	1187.23	0.189698	25.9827	0	-35.25	-295.33	1170.24	0.133039	18.082	1	-151.133	-247.842	1229.2	0.0455564	23.3407	0	293.398	-113.23
324.632	-63.2423	1254.25	0.170994	12.5959	1	211.454	-53.8435	1025.14	0.205402	21.0592	1	-287.66	-191.501	1424.02	0.0887659	47.0689	0	298.635	-117.855	1186.73	0.0796986	32.8456	1	192.857	-66.6098	783.788	0.283345	1.93496	0	106.796	-264.057	1183.47	0.170653	28.6363	0	-36.3672	-295.523	1174.39	0.107372	46.6788	1	-145.965	-246.152	1230.21	0.138284	19.6261	0	290.917	-106.434
326.164	-71.7083	1259.9	0.257335	7.41329	1	205.759	-53.9055	1022.44	0.157608	3.49571	1	-284.375	-188.223	1423.34	0.117269	27.5273	0	300.572	-116.334	1181.41	0.146475	32.6015	1	186.436	-72.9717	787.612	0.245362	37.243	1	108.93	-263.809	1179.43	0.114573	4.06586	0	-44.5602	-293.253	1179.25	0.244846	58.1345	0	-142.345	-244.454	1229.67	0.100887	67.672	0	288.829	-101.698
327.306	-76.7913	1264.35	0.171174	26.2781	1	200.821	-53.9538	1019.71	0.141036	28.5075	1	-276.546	-184.331	1425.21	0.223545	71.2759	0	300.532	-117.076	1177.36	0.102981	23.4701	1	180.941	-78.2648	785.666	0.196844	19.4465	1	112.695	-263.087	1173.16	0.183696	11.7155	0	-53.8585	-290.714	1174.05	0.273854	82.0948	0	-140.19	-243.316	1233.88	0.121546	16.6086	0	285.333	-98.4064
329.341	-82.7433	1266	0.162615	33.1656	0	195.697	-53.6775	1019.66	0.128278	10.9517	1	-263.403	-176.597	1399.73	0.742381	74.5261	1	298.698	-116.005	1170.36	0.182768	7.06056	1	171.277	-84.29	785.883	0.284759	45.7185	1	115.743	-262.385	1169.81	0.114446	11.4295	1	-57.0865	-289.043	1178.88	0.151161	58.8172	0	-138.678	-241.237	1242.42	0.222947	52.9547	1	280.449	-95.503
337.205	-88.6053	1268.87	0.255483	85.5955	0	191.898	-53.7346	1018.93	0.0967068	10.5064	0	-249.278	-168.088	1404.28	0.427653	22.0492	1	297.707	-115.903	1166.33	0.103839	16.0725	1	170.432	-87.1562	787.115	0.0808039	42.0572	1	118.823	-262.283	1165.24	0.137977	14.2091	1	-62.2552	-290.515	1179.43	0.135068	17.0743	0	-127.641	-239.47	1247.85	0.310723	8.36722	1	280.268	-91.5038
332.231	-95.4098	1270.98	0.217209	28.5279	0	186.006	-54.2037	1018.83	0.147801	64.6777	0	-237.973	-163.477	1403.26	0.306299	35.961	1	296.009	-113.956	1160.34	0.163138	22.5812	0	164.391	-92.7152	786.143	0.206683	17.7388	1	120.773	-261.908	1159.87	0.142976	59.1807	1	-68.2641	-290.38	1180.08	0.151124	81.219	0	-122.42	-239.21	1249.74	0.138951	30.9556	1	278.115	-87.2272
330.029	-105.935	1277.67	0.31665	5.80698	0	184.704	-55.6463	1016.03	0.0853192	64.2805	0	-235.134	-159.417	1404.14	0.125819	16.632	1	294.817	-114.423	1155.19	0.132486	0.0471416	0	161.2	-96.9234	786.863	0.133245	13.0827	1	123.71	-262.731	1159.17	0.0782412	29.5697	1	-68.909	-290.17	1177.64	0.0631944	83.7821	1	-119.222	-238.844	1253.67	0.126957	59.7159	1	276.911	-82.611
329.719	-108.669	1279.65	0.0846243	18.1849	1	179.558	-56.1008	1015.92	0.129177	13.1607	0	-227.847	-150.586	1402.96	0.287745	69.5913	1	293.627	-114.89	1150.04	0.132785	14.954	0	156.237	-101.197	787.167	0.163915	43.2448	0	126.734	-262.882	1156.61	0.0991991	43.1219	1	-81.5369	-291.759	1179.41	0.321221	4.53163	1	-114.59	-237.499	1252.95	0.121908	180	1	276.791	-80.2899
327.6	-117.442	1282.68	0.238051	6.2106	1	171.364	-58.7941	1015.64	0.215765	23.9715	0	-231.122	-144.357	1404.7	0.181231	53.3183	1	293.635	-114.629	1143.42	0.165702	5.49015	0	154.825	-109.724	790.655	0.233012	11.5713	0	127.289	-263.03	1151.77	0.121912	11.8154	1	-86.6591	-292.812	1180.03	0.131669	13.0965	1	-114.59	-237.499	1252.95	0	180	1	282.227	-78.8216
326.446	-125.451	1285.98	0.21851	6.07413	1	167.098	-62.4394	1016.32	0.141325	23.9189	0	-229.149	-140.316	1405.21	0.113146	45.0187	0	293.127	-114.447	1138.07	0.134454	8.51074	0	153.369	-114.231	791.809	0.121858	44.7031	0	127.994	-263.085	1149.64	0.0559726	13.8743	0	-95.0524	-292.591	1181.27	0.212168	12.2617	1	-114.391	-234.746	1257.78	0.138929	35.9521	1	293.002	-76.2861
326.044	-132.943	1288.5	0.197802	7.9181	1	161.935	-67.2634	1020.53	0.205589	34.9288	0	-224.562	-137.475	1402.6	0.149922	54.1902	0	290.428	-114.465	1126.98	0.285115	71.6242	0	145.907	-119.568	789.767	0.234961	22.3466	0	132.212	-262.622	1142.74	0.202547	82.5904	0	-99.3183	-292.814	1182.81	0.11353	32.5232	1	-114.57	-234.918	1259.58	0.0455356	103.138	0	300.578	-73.0285
324.963	-141.029	1292.34	0.225426	13.6479	1	152.326	-72.1611	1020.41	0.269652	63.0204	0	-221.842	-128.56	1404.33	0.237009	8.99925	0	238.681	-123.422	1122.5	1.31771	69.5667	0	142.199	-125.568	787.647	0.184125	17.2967	0	126.392	-262.764	1138.04	0.187032	14.6039	0	-103.029	-290.668	1183.76	0.109758	37.5755	1	-105.99	-231.894	1258.62	0.2287	25.1315	0	312.068	-69.2058
325.648	-146.613	1294.66	0.152189	1.61054	1	151.324	-73.6834	1023.3	0.0855059	55.2018	0	-220.901	-123.118	1404.81	0.138607	38.851	0	237.325	-121.072	1122.27	0.0680682	77.5125	0	140.028	-131.052	787.381	0.147602	18.8822	1	117.758	-264.181	1133.79	0.243161	22.8263	0	-104.422	-288.832	1186.03	0.0809454	44.3483	1	-99.4462	-230.116	1254.57	0.197428	12.8282	0	319.455	-64.5443
326.445	-152.974	1297.53	0.175529	9.3637	1	148.537	-76.9663	1023.52	0.107782	22.8248	0	-216.662	-118.961	1403.71	0.151006	51.6924	0	227.646	-124.028	1111.86	0.363041	27.6003	0	137.705	-137.066	789.266	0.167937	10.7156	1	110.866	-265.827	1133.37	0.177476	16.4497	0	-107.966	-289.052	1188.36	0.106178	27.9808	1	-98.6162	-230.022	1254.26	0.0223207	15.7466	0	320.752	-61.3953
327.331	-160.268	1299.45	0.189901	23.8182	1	145.64	-78.5197	1024.16	0.0837501	12.0308	0	-214.989	-117.042	1405.91	0.0842638	42.0231	0	221.621	-123.021	1108.64	0.172596	21.4482	0	132.464	-146.065	791.15	0.264565	21.2972	1	100.61	-267.497	1129.72	0.275317	52.3964	0	-113.786	-287.649	1189.43	0.15204	20.3184	1	-86.8855	-227.17	1252.88	0.303774	14.1335	0	324.564	-61.4161
325.768	-165.746	1302.12	0.157289	37.495	1	142.795	-79.3412	1024.86	0.0760732	32.1233	0	-215.099	-115.127	1406.67	0.0515252	97.121	0	212.821	-123.826	1099.56	0.316836	99.7587	0	129.895	-149.511	790.389	0.109122	11.2889	1	97.4886	-266.561	1121.1	0.230266	28.6064	0	-116.353	-287.961	1189.8	0.0652942	42.1673	0	-78.5396	-222.91	1252.58	0.234381	15.7183	1	327.026	-58.4114
325.796	-177.775	1300.23	0.304452	22.566	1	139.389	-83.0236	1025.21	0.12571	56.7049	0	-196.1	-114.422	1400.92	0.496558	56.2743	0	221.185	-121.982	1093.74	0.258826	128.357	1	126.55	-156.045	789.878	0.183959	5.9086	1	93.2534	-267.009	1117.11	0.145982	31.1129	0	-124.121	-287.615	1198.89	0.29913	67.1631	0	-72.1248	-221.412	1251.49	0.166884	180	1	327.535	-58.8809
326.442	-187.774	1302.6	0.25743	12.3176	1	137.644	-83.7417	1023.08	0.0710836	53.8995	0	-192.416	-113.323	1388.75	0.319027	91.0652	0	205.253	-124.206	1088.73	0.421161	7.41631	1	124.466	-160.996	789.114	0.13563	13.2223	1	88.9261	-268.948	1115.74	0.123412	47.9638	0	-122.106	-287.396	1202.9	0.112244	36.9267	0	-72.1248	-221.412	1251.49	0	180	1	326.068	-59.7671
327.805	-193.688	1305.04	0.163523	23.2851	1	131.014	-88.3471	1023.7	0.202405	45.7783	0	-192.419	-112.829	1388.81	0.0124195	180	0	194.52	-127.217	1085.4	0.290918	10.2632	1	121.463	-166.778	789.605	0.163351	24.0357	1	87.057	-269.854	1111.46	0.118863	29.6244	1	-123.615	-285.94	1211.58	0.223195	10.5799	0	-63.0176	-219.658	1249.9	0.23527	11.5403	1	323.767	-60.4766
327.935	-198.933	1305.18	0.131214	8.88527	1	129.264	-92.1657	1027.35	0.139192	48.7879	0	-192.419	-112.829	1388.81	0	180	0	181.773	-128.882	1079.83	0.350232	16.8778	1	119.871	-170.776	791.866	0.121517	39.9027	0	84.8869	-272.829	1108.43	0.119208	51.5982	1	-125.962	-285.77	1219.46	0.205587	8.83695	0	-57.5208	-217.375	1248.98	0.150564	7.31346	1	322.918	-57.766
328.121	-205.181	1306.33	0.158882	5.41895	1	124.751	-95.618	1027.29	0.14206	12.5734	0	-182.202	-110.997	1387.04	0.263233	110.007	0	177.735	-129.856	1079.27	0.104772	23.8407	1	113.506	-175.915	791.79	0.204544	11.5832	0	84.7058	-272.576	1102.7	0.143566	42.4885	1	-126.444	-285.746	1222.98	0.0889501	53.6184	0	-51.1291	-214.639	1248.8	0.173876	19.9249	1	323.527	-56.7447
328.051	-210.838	1306.88	0.142111	41.9824	0	121.857	-97.5796	1028	0.0891903	17.8232	0	-183.029	-115.087	1393.2	0.186012	63.5745	1	171.716	-131.853	1075.46	0.18499	33.5014	1	104.171	-180.871	790.99	0.264968	9.63338	0	82.2678	-273.33	1100	0.0928768	28.3666	1	-135.751	-286.369	1228.08	0.265723	53.4843	0	-44.8484	-214.044	1247.6	0.160538	8.92558	1	315.006	-58.874
325.979	-214.172	1309.77	0.121821	118.495	0	121.049	-98.3436	1027.93	0.0278546	24.582	0	-179.061	-121.18	1393.61	0.182048	49.378	1	160.819	-134.035	1075.81	0.277957	4.84759	0	97.7441	-185.089	791.487	0.192601	12.5045	1	81.2548	-273.422	1096.33	0.09513	11.8885	1	-136.47	-285.527	1232.37	0.110825	96.7268	0	-39.3779	-212.647	1246.69	0.142971	1.69081	1	304.073	-57.6972
323.985	-213.724	1303.7	0.160196	91.9884	0	117.643	-101.091	1029.55	0.116735	15.6407	0	-176.993	-121.582	1392.99	0.0548858	33.6172	1	148.318	-137.498	1076.79	0.325235	5.80092	0	92.5891	-190.299	792.432	0.184738	7.77419	1	78.6633	-273.545	1091.32	0.141124	65.2461	1	-133.641	-283.897	1232.13	0.0818538	109.368	0	-34.808	-211.336	1245.95	0.120284	35.389	1	299.573	-55.476
301.248	-215.766	1311.9	0.606433	9.85791	0	115.704	-102.323	1031.16	0.0700982	15.5219	0	-172.249	-123.573	1387.17	0.194174	32.8364	1	139.032	-141.051	1077.19	0.248744	29.3914	0	87.6767	-195.596	792.405	0.180608	31.8265	1	72.2062	-275.891	1091.47	0.171791	41.2216	1	-138.029	-284.051	1246.28	0.37047	26.4561	0	-33.2219	-209.541	1246.18	0.0601461	31.5424	0	296.895	-55.4117
284.226	-219.858	1316.28	0.451149	4.93558	1	112.293	-105.094	1032.82	0.117381	22.0526	0	-169.174	-124.416	1386.24	0.0830346	8.54495	1	132.836	-148.528	1077.54	0.242929	60.2427	0	85.8659	-200.326	794.604	0.138039	35.5903	1	68.0127	-277.13	1087.83	0.142294	11.2268	1	-141.499	-282.149	1250.99	0.153857	15.3828	0	-29.4845	-206.46	1243.92	0.133579	26.1637	0	294.407	-56.2808
275.272	-221.188	1318.62	0.23376	21.9656	1	110.003	-106.666	1032.77	0.0694536	8.29548	0	-166.094	-124.764	1385.35	0.0805791	0.0172869	0	134.372	-154.176	1081.51	0.176781	61.902	0	80.3096	-206.581	793.747	0.210267	34.8199	1	65.3151	-278.718	1085.44	0.09842	31.3958	1	-145.497	-281.827	1256.67	0.173707	29.2966	0	-27.6529	-205.852	1243.64	0.0487512	5.40593	0	290.614	-57.5208
268.506	-220.643	1318.23	0.169965	32.1561	1	103.239	-111.332	1031.43	0.208151	14.3733	0	-163.018	-125.111	1384.47	0.0804885	45.7668	0	125.61	-161.959	1083.85	0.298812	11.9287	0	77.9163	-214.045	796.584	0.208389	72.6374	1	62.0784	-278.203	1081.11	0.135794	31.9024	1	-145.617	-281.935	1257.59	0.0234671	71.3905	0	-14.9992	-202.937	1241.5	0.329006	0.937948	0	288.267	-56.2318
259.174	-220.947	1323.26	0.265107	3.3299	1	100.472	-113.686	1031.68	0.0910321	17.0685	0	-159.151	-126.544	1377.14	0.21014	31.6144	0	117.295	-166.76	1085.2	0.242363	3.18467	0	74.4338	-215.957	793.196	0.130536	43.5229	1	60.5483	-278.309	1080.47	0.0415271	12.4993	1	-147.446	-282.155	1257.94	0.0468745	71.3195	1	-7.80072	-201.402	1240.26	0.186586	25.1341	0	286.08	-57.0065
254.048	-221.414	1326.22	0.148448	7.85606	1	97.576	-116.106	1033.12	0.101035	28.1028	0	-157.004	-127.827	1375.71	0.0720806	25.2545	0	112.75	-169.422	1086.23	0.134214	11.4321	0	69.7573	-222.063	792.844	0.192496	32.6333	1	58.1605	-278.035	1079.04	0.0699638	16.0944	1	-148.411	-283.026	1265.36	0.188271	0.0127801	1	-2.54843	-197.474	1238.29	0.171233	20.4128	0	284.721	-57.3089
248.114	-221.434	1330.62	0.184696	13.4725	1	93.7156	-117.761	1032.98	0.105063	11.5196	0	-153.405	-129.351	1370.25	0.167837	16.7015	0	106.858	-174.407	1086.94	0.193732	22.733	0	67.2749	-223.064	792.124	0.0692857	15.7698	1	52.65	-279.122	1076.23	0.156995	82.6427	0	-149.015	-283.57	1270	0.117828	2.57713	1	4.39362	-195.557	1235.96	0.189209	19.7456	1	283.581	-58.1777
242.89	-222.183	1333.08	0.145517	10.357	1	91.4206	-119.35	1032.93	0.0698	12.2352	0	-152.061	-131.055	1367.25	0.0925702	26.4731	0	102.051	-175.948	1087.06	0.12625	13.4955	1	57.2236	-224.563	790.979	0.255672	34.8599	0	52.3905	-277.944	1075.93	0.0310879	60.0248	0	-150.382	-284.298	1280.14	0.256492	60.4578	1	8.72719	-193.333	1232.6	0.148046	23.5138	1	282.675	-58.5673
236.483	-223.979	1335.15	0.174221	1.23015	1	89.2165	-121.691	1032.99	0.080407	17.3267	0	-148.84	-132.251	1364.54	0.109505	50.4309	0	90.8249	-180.471	1084.61	0.308711	18.8408	1	52.7295	-227.16	793.002	0.139266	23.8294	0	50.1373	-274.092	1061.13	0.386243	82.0794	1	-155.929	-283.28	1282.52	0.153022	50.5613	0	15.9542	-193.565	1226.83	0.23121	52.5171	1	281.638	-58.837
233.719	-224.819	1336.03	0.0755094	2.16554	1	87.6775	-124.4	1033.65	0.0795945	45.8194	0	-147.71	-130.38	1353.94	0.270364	73.4895	0	81.6173	-186.593	1085.27	0.276913	6.47647	1	47.4845	-228.552	793.247	0.135803	10.1295	0	45.8376	-275.338	1060.82	0.112191	61.4213	1	-157.356	-282.572	1287.61	0.133397	95.8345	0	22.1422	-191.915	1228.14	0.163415	23.1468	1	279.898	-59.6941
230.057	-225.78	1337.23	0.0992521	6.87227	1	84.6357	-125.284	1033.58	0.0792154	26.4531	0	-145.738	-131.244	1353.35	0.0558182	57.5635	1	78.287	-188.409	1085.22	0.0948296	6.86325	1	41.2657	-231.208	794.258	0.170932	17.8905	1	42.5561	-273.885	1055.36	0.163267	34.6536	1	-147.411	-282.681	1289.34	0.25234	38.6333	0	27.2923	-190.655	1227.05	0.135292	3.63943	1	278.513	-61.9968
228.267	-226.02	1337.85	0.0477881	100.726	1	81.8742	-127.348	1034.55	0.0895121	26.2766	0	-145.614	-132.589	1352.58	0.0389459	46.0338	1	68.6821	-192.288	1085.44	0.259028	0.847001	1	35.8406	-233.875	797.227	0.168378	35.6997	1	36.6171	-273.465	1052.57	0.164381	16.0833	1	-144.009	-280.805	1292.37	0.123216	16.9346	0	31.7541	-189.401	1226.36	0.117149	5.23995	1	278.482	-62.9774
224.426	-224.443	1313.17	0.625607	82.1296	0	76.6593	-128.386	1035.24	0.13407	8.20849	0	-142.12	-134.561	1347.2	0.167711	9.89757	1	63.8168	-194.231	1085.47	0.130973	61.6813	1	26.9933	-232.769	798.704	0.22594	17.2709	1	31.1186	-273.481	1047.83	0.181604	8.27163	1	-139.9	-280.286	1295.9	0.135967	11.9492	0	36.1595	-188.586	1225.62	0.113539	48.7384	0	276.661	-63.205
208.389	-226.089	1313.32	0.403058	34.4325	0	72.1329	-129.35	1035.19	0.115709	9.22118	0	-140.916	-134.88	1345.13	0.0604064	44.409	1	60.2056	-196.305	1093.22	0.219938	29.7102	0	20.2356	-233.483	801.332	0.182146	35.1103	1	24.523	-272.936	1043.45	0.198418	122.445	1	-132.977	-279.059	1299.74	0.200376	26.3158	0	39.3984	-186.781	1220.14	0.165402	32.1498	0	275.022	-63.7476
194.189	-227.146	1303.77	0.428662	2.69974	1	69.9122	-129.462	1035.21	0.0555909	15.9701	0	-138.967	-135.734	1344.56	0.0550983	25.8893	1	50.8481	-200.715	1099.73	0.305583	11.8137	0	17.3103	-233.292	800.675	0.0751054	60.7885	1	36.8737	-270.527	1038.35	0.33943	77.2158	0	-128.143	-276.973	1306.76	0.219264	26.7412	0	39.1675	-185.568	1213.8	0.161376	3.19971	0	274.368	-67.4955
182.675	-228.372	1295.32	0.358338	23.414	1	66.0852	-130.76	1035.1	0.101058	75.1496	0	-137.977	-135.681	1344.32	0.0255279	56.2178	1	43.2289	-205.172	1108.05	0.30324	17.402	0	13.6936	-224.869	794.247	0.279891	43.5426	1	35.5435	-270.06	1030.85	0.190683	10.3952	0	-127.585	-275.508	1311.24	0.118823	16.2972	0	39.0756	-184.717	1207.65	0.15543	60.9277	0	274.878	-68.8542
168.011	-229.729	1292	0.377395	22.9532	1	65.6516	-132.86	1038.35	0.0973292	56.5377	0	-136.983	-137.028	1344.14	0.0420692	79.3169	0	34.7612	-210.239	1112.84	0.274249	30.2745	0	12.0174	-222.511	794.6	0.0728631	26.4458	1	35.5196	-269.145	1023.25	0.191439	52.253	0	-128.009	-273.592	1314.8	0.101604	22.6288	0	46.8047	-182.183	1203.37	0.229691	10.463	0	274.101	-70.1869
160.914	-230.951	1286.9	0.220597	23.1628	1	60.6048	-136.976	1039.37	0.164789	0.936912	1	-134.929	-135.956	1342.61	0.0694692	47.3305	0	32.6272	-212.777	1117.18	0.13643	36.0198	0	2.87948	-216.262	792.612	0.281184	31.9316	0	43.895	-266.642	1016.84	0.270968	26.2619	0	-127.685	-272.773	1321.05	0.157775	20.8307	0	51.8722	-181.129	1199.52	0.161328	6.74071	0	275.983	-70.5247
150.482	-232.393	1284.63	0.269374	16.3746	1	57.498	-139.426	1040	0.100157	27.993	1	-133.284	-136.523	1335.85	0.174468	60.7934	0	27.8231	-216.152	1119.14	0.154767	19.4465	0	-3.79855	-215.641	793.002	0.167954	4.37262	0	51.7966	-265.216	1015.33	0.204236	20.3805	0	-126.143	-270.322	1326.35	0.150921	34.293	0	58.656	-179.514	1195.48	0.201437	20.5476	0	285.223	-69.8344
140.676	-234.311	1279.25	0.283713	7.62165	1	53.7385	-141.286	1042.92	0.127748	54.1219	1	-130.371	-137.316	1335.05	0.078079	88.343	0	14.4375	-219.993	1122.14	0.356121	63.2217	0	-14.0638	-215.285	794.115	0.258287	22.9609	0	58.9709	-263.171	1010.97	0.216044	18.2297	0	-120.797	-268.327	1330.53	0.176869	13.4554	0	64.4917	-179.847	1189.43	0.210376	7.02031	0	288.673	-71.3783
133.994	-234.965	1274.66	0.20323	2.16817	1	54.0999	-142.521	1051.36	0.213514	13.5676	0	-132.343	-137.001	1326.55	0.218324	8.76381	0	13.4903	-222.98	1127.65	0.158424	49.1322	0	-21.0004	-216.208	797.721	0.196808	37.682	1	64.8764	-261.257	1003.96	0.234124	2.46625	0	-115.553	-267.815	1335.52	0.181304	11.3818	0	70.1389	-179.36	1182.57	0.222452	33.2141	0	291.293	-71.1513
125.283	-235.757	1268.2	0.271937	8.85379	1	56.2176	-142.246	1061.48	0.258553	45.7077	0	-132.746	-136.779	1321.19	0.13443	10.4059	0	7.6165	-226.166	1130.33	0.180015	19.4583	0	-28.313	-214.277	797.242	0.189461	39.1744	1	69.5003	-259.639	997.954	0.193731	14.198	1	-111.996	-266.79	1338.14	0.113482	109.944	0	75.058	-179.319	1181.03	0.128886	12.3785	0	294.982	-72.3933
118.267	-237.779	1262.39	0.233193	13.6485	1	49.8235	-145.124	1071.8	0.311971	18.0663	0	-131.614	-135.772	1309.98	0.282802	93.2227	0	4.30243	-228.808	1133.8	0.136962	18.4439	0	-33.8469	-214.322	800.807	0.164573	30.3043	1	72.1287	-259.428	995.672	0.0871939	5.86117	1	-108.828	-264.795	1325.07	0.340075	62.0024	0	76.6702	-179.603	1180.73	0.0416008	8.87885	0	295.633	-74.6192
110.625	-239.964	1252.17	0.323722	62.5291	1	44.7023	-150.499	1079.08	0.259879	38.5703	0	-135.376	-135.471	1309.84	0.0944032	93.6645	1	1.74014	-231.61	1139.6	0.173362	17.7832	1	-44.1865	-215.541	801.364	0.260654	13.1658	1	76.1613	-258.545	992.042	0.137428	4.4122	1	-104.015	-264.222	1323.88	0.124717	9.7723	0	80.782	-179.679	1180.06	0.104163	46.1414	0	297.892	-75.8215
100.548	-241.022	1253.92	0.257071	34.4671	1	45.0155	-151.993	1084.68	0.145178	23.3767	1	-135.081	-135.333	1307.05	0.0703345	55.0793	1	-4.93552	-235.749	1146.71	0.264854	14.5718	1	-47.5504	-215.756	800.785	0.0855017	11.2217	1	83.8238	-257.675	985.292	0.256203	18.5679	1	-94.3371	-261.762	1322.61	0.251682	17.3535	0	86.8753	-177.901	1171.57	0.264957	16.305	0	302.599	-78.5163
93.8351	-238.906	1251.95	0.182702	26.5642	0	41.6538	-157.104	1094.56	0.290555	13.8091	1	-138.539	-134.43	1304.03	0.116894	15.0292	1	-12.1881	-239.72	1151.07	0.233683	11.2207	1	-53.7718	-217.427	799.637	0.163588	6.28779	1	86.0161	-258.045	984.107	0.06299	39.6211	1	-82.2679	-258.98	1324.8	0.314446	27.5943	0	89.0802	-177.284	1165.45	0.163507	8.7544	0	303.362	-79.244
86.8986	-240.133	1250.1	0.182056	16.2651	0	39.73	-159.346	1103.51	0.235475	11.3794	1	-141.001	-134.394	1300.91	0.0994832	44.5481	1	-20.4653	-242.482	1154.51	0.234502	12.1126	1	-57.3064	-218.761	798.756	0.0969767	9.18259	1	87.0887	-259.624	982.526	0.0619578	69.661	1	-77.5313	-258.884	1323.53	0.122593	11.3718	0	90.5822	-177.341	1162.34	0.0861952	47.0571	0	307.599	-82.3852
75.7661	-242.821	1243.32	0.332735	10.1829	0	37.5209	-162.256	1109.94	0.185067	3.92053	1	-140.691	-134.255	1298.1	0.0706797	14.9241	1	-24.6693	-243.996	1157.48	0.134083	5.3663	1	-61.2981	-219.568	797.934	0.103868	3.52695	1	91.2205	-259.162	982.602	0.103955	2.0331	0	-68.8305	-256.928	1321.51	0.228621	3.85561	0	98.6709	-176.577	1159.8	0.212834	60.7916	0	309.005	-82.6952
69.2546	-243.867	1237.76	0.215699	5.12322	0	35.9769	-163.797	1113.93	0.11352	23.5601	0	-141.229	-134.12	1294.56	0.0896538	93.1823	1	-29.815	-245.268	1161.31	0.163485	17.4138	1	-68.6135	-220.586	796.541	0.187899	13.4447	1	100.952	-257.734	982.871	0.245992	18.5427	0	-61.052	-254.622	1319.79	0.207329	44.3715	0	99.4351	-177.447	1156.96	0.0766377	62.024	1	298.299	-84.867
58.2305	-246.026	1229.82	0.343952	47.078	0	35.1712	-163.847	1120.05	0.154308	19.4683	0	-143.131	-134.217	1294.95	0.0486143	8.92907	1	-33.222	-246.119	1162.48	0.0925419	41.7878	1	-72.0818	-221.182	796.704	0.0880746	31.4046	0	107.607	-258.314	981.524	0.170364	9.45976	0	-55.7545	-253.137	1323.28	0.162918	112.841	0	101.76	-178.073	1156.54	0.0611125	4.95326	1	293.542	-86.5157
52.9464	-248.755	1230.79	0.150633	68.5784	0	32.7885	-165.158	1125.62	0.155041	8.89855	0	-146.001	-134.826	1295.5	0.0746276	109.789	0	-40.6984	-249.441	1176.42	0.404183	15.0558	0	-75.8535	-222.101	799.306	0.116835	102.603	1	112.816	-258.739	981.347	0.130726	59.1943	0	-55.8073	-253.606	1323.22	0.0119259	100.592	0	104.898	-178.631	1156.01	0.0807435	35.8231	1	293.421	-86.6547
47.3729	-248.269	1223.19	0.235922	59.8673	0	30.5483	-167.777	1132.98	0.203147	11.8323	0	-145.814	-133.342	1293.44	0.0635311	59.2777	0	-44.0367	-249.074	1182.26	0.168406	15.1019	0	-76.8914	-231.121	789.329	0.337245	20.6378	1	117.275	-258.362	973.374	0.228567	29.6429	1	-45.3505	-252.38	1320.55	0.271526	77.3775	0	109.549	-177.261	1152.5	0.149753	58.1448	1	292.705	-92.2398
43.4096	-251.668	1222.6	0.13135	47.3403	0	29.9475	-170.695	1140.26	0.196809	18.8742	0	-154.668	-128.418	1289.27	0.273964	27.5286	0	-46.3438	-247.457	1189.7	0.198829	37.035	0	-75.405	-235.535	780.224	0.255663	47.9462	1	120.511	-257.742	971.37	0.0964166	24.838	1	-41.8336	-253.077	1327.25	0.190044	77.7312	0	109.127	-177.27	1146.79	0.142997	26.0683	1	291.951	-93.2973
36.957	-254.078	1214.2	0.27166	27.8271	0	29.9731	-170.796	1141.83	0.0392542	25.1902	0	-160.069	-121.64	1288.46	0.217612	57.0838	0	-52.3311	-247.172	1194.16	0.186737	8.40638	0	-75.2096	-237.582	779.64	0.053447	45.6193	1	122.839	-257.392	967.867	0.10551	16.3337	1	-35.1724	-252.29	1325.51	0.17326	100.935	0	109.817	-176.658	1144.59	0.0597254	44.2713	1	289.868	-94.7925
35.6697	-254.826	1207.03	0.183026	23.639	1	27.6561	-172.541	1147.66	0.162859	21.5716	0	-162.045	-119.149	1282.37	0.171764	22.4645	0	-56.7603	-247.551	1198.26	0.15115	31.0485	0	-72.451	-240.001	776.243	0.125006	8.93893	1	126.974	-257.503	964.253	0.137309	15.9855	1	-35.0757	-253.648	1326.57	0.0430543	100.369	0	115.074	-177.61	1140.96	0.161547	59.5431	1	288.278	-98.2189
34.248	-258.398	1200.84	0.182106	47.9519	1	27.7936	-175.646	1157.91	0.267643	11.4666	0	-162.576	-116.779	1279.9	0.0865893	57.9665	0	-58.5847	-249.124	1203.93	0.154047	15.1087	0	-70.6046	-242.388	772.985	0.111019	42.2342	1	130.281	-256.341	960.537	0.127712	29.3868	1	-29.2765	-252.921	1325.21	0.150013	13.194	0	114.816	-177.752	1137.44	0.0882932	26.5954	1	286.611	-100.187
22.1583	-261.092	1194.03	0.353418	31.5626	1	26.1953	-179.213	1166.74	0.24142	22.1756	0	-164.53	-110.894	1281.25	0.158645	36.0581	0	-62.266	-249.678	1210.65	0.192133	25.378	0	-70.1638	-242.89	772.926	0.0167703	124.685	0	136.953	-255.3	958.267	0.178095	15.5298	1	-13.9736	-252.612	1324.86	0.382751	19.9929	0	117.554	-177.816	1130.77	0.180068	45.1255	0	286.751	-103.154
14.2774	-264.471	1194.18	0.214411	25.1233	1	24.5525	-181.14	1169.34	0.0907167	13.865	0	-170.153	-106.956	1282.39	0.173983	76.8175	0	-62.7177	-250.017	1218.41	0.194391	11.1002	1	-70.3464	-242.561	773.567	0.0185862	84.9381	0	138.83	-254.924	956.978	0.0576893	26.8451	1	-12.9815	-252.915	1324.67	0.0263293	13.6685	0	122.08	-176.602	1128.72	0.127903	24.065	0	285.431	-103.56
4.91254	-265.959	1190.76	0.252058	25.9845	1	23.0171	-184.043	1174.44	0.151727	17.0472	0	-170.483	-98.2204	1270.8	0.362784	44.3823	0	-65.1049	-251.676	1229.06	0.27615	24.8848	1	-76.0235	-243.413	772.978	0.144269	172.396	0	142.781	-254.397	956.465	0.100469	36.6501	1	-7.26393	-254.091	1324.94	0.146085	11.709	1	124.258	-176.274	1126.34	0.0810221	6.45685	0	282.983	-105.133
1.47223	-266.793	1187.15	0.126427	6.64246	1	23.1978	-188.1	1180.19	0.175993	12.963	0	-172.993	-94.5797	1269.49	0.115322	45.8113	0	-69.7805	-253.562	1235.16	0.197878	15.5311	1	-60.5615	-242.866	775.676	0.392627	5.40386	0	145.856	-255.121	953.924	0.101355	25.7257	1	4.91999	-255.378	1323.29	0.309064	9.60685	1	133.873	-174.151	1117.68	0.32789	27.7311	0	281.663	-107.583
-3.73679	-267.74	1182.8	0.171281	16.9298	1	22.4982	-191.071	1186.78	0.181423	22.005	0	-174.689	-86.3647	1255.44	0.409115	12.5738	0	-73.9806	-255.362	1245.4	0.280311	15.577	1	-56.3529	-243.103	776.295	0.106509	17.1682	0	150.305	-254.372	952.101	0.121674	22.9081	1	11.5043	-256.872	1323.19	0.168813	7.48404	1	137.584	-172.777	1107.49	0.27316	27.6824	0	286.406	-110.624
-9.65474	-268.942	1180.3	0.163399	41.3069	1	19.1398	-193.415	1192.84	0.182853	12.4379	0	-176.182	-78.2627	1246.72	0.299821	109.265	0	-77.898	-256.21	1250.42	0.160612	9.48632	1	-50.2167	-241.61	777.721	0.161857	4.22659	0	152.781	-254.134	949.642	0.087422	48.3249	0	20.8924	-257.993	1322.3	0.237405	30.6207	1	141.107	-171.937	1104.31	0.120546	11.6517	0	291.68	-114.9
-13.5918	-268.562	1172.81	0.211601	55.5928	1	17.358	-194.82	1198.54	0.153365	20.7772	0	-181.205	-78.0787	1250.65	0.159452	34.5498	0	-79.9695	-256.769	1254.26	0.109776	16.8721	1	-44.7029	-240.69	778.882	0.142733	12.0794	1	166.971	-251.88	950.534	0.359898	2.69746	0	25.8389	-259.701	1324.51	0.141953	15.5837	1	146.006	-172.084	1100.28	0.158615	20.2072	1	294.545	-120.197
-26.0843	-270.538	1171.13	0.318983	14.518	1	17.234	-194.787	1203.11	0.114309	10.3449	0	-183.962	-76.7997	1251.2	0.0771955	11.0843	0	-81.4181	-257.581	1261.42	0.183791	3.92637	1	-39.928	-240.887	779.599	0.120809	3.91297	1	170.299	-251.504	950.696	0.0838221	5.48084	0	29.7875	-261.838	1325.31	0.114001	30.9073	0	148.725	-173.043	1096.03	0.128516	16.8452	1	292.658	-124.537
-29.4788	-271.355	1171.51	0.0878022	7.91824	0	17.16	-194.21	1206.15	0.0773902	17.6259	1	-185.799	-75.4714	1251.51	0.0572153	29.9411	0	-82.6709	-258.129	1265.97	0.118916	9.66117	1	-34.0068	-240.737	780.597	0.150166	14.0137	1	177.393	-251.356	950.838	0.177429	14.3643	0	40.3112	-263.34	1322.78	0.273147	9.39131	0	154.352	-173.351	1090.83	0.191698	19.8965	1	291.562	-130.534
-41.2328	-272.656	1172.11	0.296023	83.4679	0	17.2456	-195.254	1214.94	0.221434	8.30074	1	-187.485	-73.1397	1250.69	0.0748214	62.0914	1	-84.4185	-257.793	1274.69	0.22249	67.9444	0	-26.8524	-238.974	782.809	0.192336	37.8212	0	181.614	-250.226	951.241	0.109701	1.74176	1	54.5953	-262.959	1319.29	0.367753	13.9308	0	156.498	-173.514	1089.92	0.0583816	10.0461	1	291.16	-133.451
-42.7174	-276.916	1202.26	0.762146	1.34204	0	17.3514	-196.354	1219.04	0.106161	32.6107	1	-187.517	-71.6214	1244.93	0.14871	11.9063	1	-92.2483	-253.806	1276.4	0.223773	35.6382	0	-18.7319	-238.062	779.771	0.217951	36.2812	1	194.849	-247.096	952.38	0.341199	9.09072	1	65.0313	-262.772	1313.82	0.294619	5.49405	0	160.06	-173.819	1087.61	0.106392	5.61718	1	290.501	-135.688
-43.1768	-279.234	1219.53	0.43582	5.21257	1	14.9331	-198.44	1222.94	0.126039	24.7415	1	-187.675	-69.1788	1240.06	0.136343	36.6006	1	-98.2602	-250.924	1273.35	0.183333	31.9248	0	-11.8102	-238.699	781.507	0.179113	11.3687	1	199.322	-245.28	952.998	0.121655	1.35259	1	72.5124	-263.032	1309.05	0.221881	7.23655	0	165.805	-173.895	1084.49	0.163493	27.1433	1	290.104	-140.81
-43.6944	-282.552	1234.1	0.373605	21.9085	1	14.2075	-200.145	1228.87	0.155179	14.2076	1	-189.201	-67.3619	1238.44	0.0718403	60.1507	1	-104.49	-249.284	1273.97	0.161803	21.1095	0	-2.79611	-237.745	784.339	0.237407	31.9415	1	203.014	-243.878	953.476	0.0994662	10.2373	1	81.7323	-262.714	1304.52	0.256911	14.012	0	169.691	-173.542	1078.85	0.171459	30.5424	1	290.435	-144.852
-41.288	-282.697	1242.19	0.21105	4.58216	1	12.4962	-201.851	1233.25	0.125144	19.1765	1	-193.275	-61.5161	1241.85	0.197536	79.9878	1	-110.184	-245.447	1275.79	0.177629	26.6906	0	-1.15454	-237.551	786.259	0.0633498	23.5175	0	207.141	-243.084	953.776	0.105324	6.21887	1	89.7124	-263.26	1297.99	0.258246	20.7952	0	174.712	-172.987	1076.51	0.139133	3.21041	1	298.08	-150.236
-37.8663	-282.777	1251.04	0.237419	25.3873	1	12.435	-203.436	1237.19	0.106256	14.9623	0	-193.408	-57.3119	1237.06	0.159395	15.6334	0	-118.349	-244.52	1277.76	0.21121	16.6169	0	4.55921	-236.23	789.154	0.163504	15.139	0	214.862	-240.823	953.919	0.201178	30.7136	1	110.221	-261.022	1290.32	0.550172	4.7035	0	177.544	-172.661	1075	0.0807169	72.2152	0	301.425	-156.264
-33.5615	-282.294	1255.2	0.150064	19.5093	1	11.536	-205.456	1240.57	0.100961	79.9431	0	-191.721	-53.1022	1231.99	0.170024	13.8737	0	-125.989	-242.835	1282.11	0.223858	14.6199	1	7.27693	-236.222	791.185	0.0848184	11.2674	0	217.987	-240.596	952.296	0.0882036	26.8858	1	126.887	-260.649	1284.37	0.442498	28.0371	1	187.626	-172.861	1084.69	0.349662	47.918	0	304.014	-162.733
-30.1987	-282.971	1261.17	0.172093	16.6204	1	16.9736	-202.788	1245.21	0.190629	31.8956	0	-189.143	-50.2612	1226.8	0.161372	9.84383	0	-137.27	-241.807	1285.38	0.294749	14.2828	1	11.5504	-236.642	793.338	0.120093	22.6428	0	221.455	-239.475	952.047	0.0913219	14.7314	1	131.137	-261.271	1279.84	0.156144	23.9181	1	192.347	-171.703	1084.51	0.121613	1.07057	0	303.454	-165.847
-27.655	-282.25	1269.9	0.228082	10.6565	1	18.8604	-200.148	1252.03	0.188815	15.7235	0	-187.498	-48.3948	1221.84	0.138819	9.9068	0	-146.057	-239.259	1289.86	0.254654	6.43219	1	14.9069	-235.517	794.724	0.0950378	10.3547	0	225.225	-238.906	950.994	0.0988941	20.0663	1	143.328	-260.005	1274	0.339467	5.21631	1	198.666	-170.029	1084.28	0.163513	2.66005	0	304.739	-173.452
-26.1531	-282.9	1277.76	0.200758	56.5122	1	21.7687	-199.289	1261.93	0.258926	3.85611	0	-184.517	-45.4932	1208.1	0.358869	24.6982	0	-151.005	-237.14	1292.66	0.151765	14.0262	1	21.5719	-234.416	796.625	0.175443	2.25176	0	232.81	-237.394	951.596	0.193948	25.9688	0	154.421	-259.545	1269.64	0.298167	7.27172	1	207.264	-168.167	1083.91	0.220147	5.27687	0	305.556	-177.98
-22.4634	-281.768	1279.55	0.106316	45.166	1	23.6814	-199.172	1268.71	0.176145	5.36435	1	-181.998	-41.8067	1202.97	0.170074	17.3728	0	-158.003	-236.215	1296.85	0.205167	12.9781	1	27.8775	-233.484	798.667	0.167331	21.4375	0	239.116	-235.678	949.058	0.175266	13.8252	0	165.311	-258.168	1264	0.308572	3.94151	1	214.237	-166.197	1084.09	0.181203	30.9266	1	307.485	-182.919
-19.8	-282.853	1284.82	0.15024	25.2927	0	25.6585	-198.536	1274.73	0.159145	0.253059	1	-181.569	-40.486	1200.13	0.0790427	15.4788	0	-164.347	-234.427	1302.76	0.221249	10.7944	1	30.1654	-234.001	799.134	0.0597878	8.41205	1	242.985	-235.437	948.16	0.0994783	46.4912	0	180.455	-256.538	1257.41	0.414886	9.85861	1	216.731	-165.454	1085.74	0.0770218	16.2377	1	303.716	-189.497
-17.207	-281.337	1289.91	0.147588	70.0762	0	27.6531	-197.889	1280.72	0.15872	5.66617	1	-180.692	-39.5355	1194.33	0.148459	13.5431	0	-171.368	-232.549	1307.14	0.212151	24.1061	1	36.1952	-234.503	800.7	0.156251	3.70243	1	244.604	-234.916	945.412	0.0808019	48.7221	0	190.994	-256.216	1250.7	0.312372	13.7461	1	219.876	-164.618	1086.69	0.0847332	6.101	1	299.009	-192.375
-15.2464	-281.048	1289.61	0.0500871	8.76347	0	29.7306	-197.735	1288.31	0.196895	20.3014	1	-178.794	-36.7829	1187.44	0.191435	6.41176	0	-176.281	-231.173	1314.47	0.223397	21.0581	0	39.8033	-235.045	801.617	0.0940495	7.07822	1	247.131	-234.562	944.956	0.064806	121.276	0	202.816	-255.08	1246.58	0.314255	10.929	1	226.34	-163.509	1088.16	0.168052	27.0755	1	289.365	-196.123
-0.0728182	-276.35	1287.47	0.400694	1.53884	0	33.5351	-198.211	1293.76	0.166536	6.67923	1	-178.065	-34.9593	1182.61	0.130462	9.28917	1	-180.568	-230.948	1331.3	0.434125	156.832	0	45.1932	-235.165	802.929	0.138718	15.5509	1	235.253	-232.621	932.257	0.437395	18.9008	0	213.622	-253.3	1240.4	0.314481	3.88009	1	229.127	-162.74	1090.53	0.093406	8.90664	1	286.819	-198.327
27.2459	-268.612	1283.3	0.717465	45.2343	0	35.4411	-198.301	1297.22	0.0987401	0.236902	1	-177.329	-33.9897	1177.75	0.125192	43.5009	1	-181.12	-217.086	1286.24	1.17863	26.5374	0	49.1847	-234.183	803.574	0.104021	47.5856	1	232.568	-231.611	926.275	0.165864	10.4062	1	220.916	-252.671	1236.18	0.211242	1.69042	1	232.752	-162.232	1092.88	0.108773	28.1995	1	286.36	-201.62
38.4811	-270.835	1289.54	0.326146	36.6589	0	37.357	-198.388	1300.66	0.0985197	12.7297	0	-176.325	-32.6657	1176.69	0.0492224	43.9315	1	-185.39	-215.778	1277.55	0.244402	34.5915	0	50.8428	-235.302	803.757	0.0502142	37.0444	1	230.391	-231.476	922.794	0.102718	15.7428	1	228.993	-251.922	1231.81	0.230339	2.7243	1	236.696	-161.957	1093.21	0.0991819	12.1981	1	284.834	-204.91
58.5414	-268.034	1288.45	0.507119	4.95112	0	39.3913	-199.079	1307.26	0.173379	84.8854	0	-175.606	-31.7502	1171.89	0.123461	10.4054	1	-192.219	-217.659	1272.64	0.215336	13.1408	0	54.4467	-235.135	804.619	0.0927313	34.7962	0	216.87	-233.491	909.563	0.475611	5.32269	1	236.299	-250.848	1227.76	0.210559	6.77903	1	240.004	-161.774	1094.22	0.0865839	11.9203	1	285.158	-208.066
78.8706	-263.382	1287.47	0.521931	36.9561	0	28.052	-197.046	1312.14	0.312821	23.4523	0	-175.32	-31.7409	1169.98	0.0482935	23.7575	1	-196.374	-217.638	1269.34	0.132734	28.7724	0	59.4108	-231.638	804.647	0.151815	59.365	0	212.604	-234.051	904.553	0.165098	9.95794	1	246.024	-249.905	1223.72	0.26434	20.7493	1	243.475	-160.803	1095.34	0.0943381	84.0514	1	283.242	-207.624
85.5745	-262.977	1291.87	0.200654	39.1329	1	21.8116	-195.63	1318.85	0.231699	29.583	0	-175.18	-31.3163	1169.04	0.0260581	14.2108	1	-199.005	-218.27	1263.22	0.167339	66.7951	0	66.7523	-231.191	794.92	0.304864	38.6424	1	206.824	-234.547	894.827	0.283122	71.6912	1	252.775	-249.414	1217.36	0.232073	2.8197	1	240.661	-159.057	1106.68	0.295276	24.3134	0	265.607	-209.221
100.603	-258.803	1290.72	0.391007	7.6142	1	15.2386	-196.301	1321.37	0.176865	7.65847	0	-174.038	-29.9788	1161.4	0.195963	9.61101	1	-204.424	-218.659	1263.25	0.135838	46.4945	0	66.6366	-229.105	785.04	0.252459	101.057	1	205.997	-236.604	894.608	0.0556926	53.0566	1	257.952	-249.207	1212.06	0.185379	8.05086	1	241.54	-158.655	1111.54	0.124094	2.37758	0	259.518	-208.449
121.979	-254.959	1287	0.550841	4.01966	1	5.70078	-198.3	1326.19	0.271704	20.0207	0	-173.752	-29.9716	1159.5	0.0481718	10.8546	1	-207.457	-219.106	1260.07	0.110421	25.7114	1	70.1384	-228.297	785.894	0.0923425	13.5126	1	204.353	-237.044	894.11	0.0443218	39.5445	1	264.814	-249.129	1202.73	0.28945	14.7242	0	242.435	-158.143	1115.9	0.111807	6.62172	0	254.975	-208.713
139.207	-250.585	1284.1	0.450268	3.91436	1	-0.0270899	-199.256	1326.84	0.146083	46.3957	0	-173.025	-29.0175	1154.68	0.124252	6.90602	1	-215.827	-220.43	1256.92	0.225933	82.5386	1	74.5759	-227.87	786.054	0.11152	75.1287	1	199.72	-237.415	887.465	0.202733	84.8377	0	275.638	-247.93	1193.78	0.352531	60.7479	0	243.663	-156.672	1122.05	0.161068	40.7764	1	250.738	-207.493
155.293	-245.296	1281.23	0.429381	13.1958	1	-3.82723	-200.307	1331.98	0.161988	39.9533	0	-172.02	-28.5255	1147.99	0.169473	87.6208	1	-215.423	-220.294	1255.09	0.0471687	28.7373	1	77.4162	-227.335	776.604	0.24706	83.3595	1	192.373	-239.381	891.74	0.218125	38.139	0	274.913	-247.941	1189.76	0.102076	6.24105	1	248.931	-152.688	1126.25	0.195791	7.55474	1	246.834	-207.161
163.885	-240.592	1278.04	0.257506	9.66974	1	-5.7813	-200.964	1332.44	0.0528237	22.4312	0	-172.025	-28.1131	1148	0.0103137	91.5993	1	-213.816	-217.489	1250.85	0.133144	13.8497	1	88.4314	-223.878	778.692	0.293302	12.9801	1	183.643	-239.31	890.855	0.219375	8.42237	0	273.858	-247.151	1180.26	0.239606	45.3315	1	253.35	-149.265	1130.95	0.182512	34.1421	1	239.283	-207.03
182.232	-232.636	1274.59	0.507305	9.32099	1	-10.627	-200.589	1333.61	0.124961	20.7039	0	-171.598	-28.1039	1145.15	0.0720069	3.08541	0	-213.271	-213.689	1246.34	0.148168	15.5644	0	88.9872	-223.837	778.808	0.01423	9.38034	1	175.337	-240.466	889.839	0.211166	17.5261	0	276.867	-247.649	1176.39	0.123373	3.92433	1	254.207	-148.406	1135.18	0.110079	2.95972	1	234.858	-207.528
195.393	-224.253	1271.1	0.399788	5.25679	1	-17.4545	-201.456	1337.78	0.201205	16.2238	0	-170.313	-27.6093	1136.59	0.216867	91.2693	0	-212.348	-211.432	1241.51	0.135146	111.981	0	97.5502	-221.727	780.779	0.225916	3.53551	0	165.346	-241.301	885.34	0.274734	15.3461	0	279.185	-248.302	1173.25	0.0987491	37.3239	1	255.324	-147.595	1140.63	0.140485	35.8339	1	232.365	-208.012
205.74	-218.625	1267.67	0.306677	0.27965	1	-24.1801	-202.09	1339.6	0.174918	5.36965	0	-178.371	-20.0617	1136.06	0.276337	54.7845	0	-215.877	-199.229	1254.02	0.445687	88.5887	0	99.9543	-221.007	781.443	0.0649002	4.2976	0	158.6	-241.003	880.026	0.214821	2.15474	0	279.085	-248.878	1166.36	0.172861	8.7538	1	256.079	-145.007	1143.21	0.0932855	27.739	1	230.51	-208.516
214.44	-213.93	1264.83	0.257105	7.98071	1	-29.0407	-203.023	1340.85	0.127631	10.4431	0	-178.856	-18.6501	1134.13	0.0611091	25.7073	0	-216.057	-195.275	1250.3	0.13577	28.0727	0	109.354	-218.947	783.81	0.247734	13.9579	1	150.488	-241.026	873.724	0.256801	25.5862	1	279.624	-249.759	1161.42	0.126217	21.758	1	257.802	-143.662	1147.36	0.117311	12.8275	1	227.59	-210.456
228.914	-204.911	1262.18	0.431481	14.2128	1	-32.9709	-203.927	1342.69	0.110754	67.264	0	-181.663	-15.5362	1131.43	0.124637	43.9364	0	-216.783	-192.455	1249.41	0.0761127	23.7894	0	114.804	-219.08	784.781	0.138435	23.0314	1	143.917	-242.482	871.958	0.173955	35.6779	1	281.823	-250.915	1157.31	0.120138	19.0721	1	258.081	-143.105	1149.09	0.0459728	20.0304	1	221.38	-210.839
237.332	-196.377	1259.17	0.309029	6.19948	1	-36.7279	-203.564	1339.45	0.124244	18.5892	0	-181.34	-8.18686	1129.43	0.190562	30.2822	0	-217.406	-179.923	1239.43	0.400904	36.057	0	124.068	-221.801	789.991	0.274298	3.35494	1	138.02	-243.188	864.86	0.231379	40.7039	1	282.615	-251.148	1153.56	0.0958741	33.206	1	258.856	-143.249	1152.74	0.0931652	8.50348	1	215.562	-211.703
245.701	-189.315	1255.66	0.287415	9.29842	1	-40.4582	-203.963	1333.54	0.175082	51.8401	0	-183.386	-0.066241	1121.93	0.281005	28.517	0	-219.941	-173.015	1238.65	0.185001	22.4552	0	130.642	-223.419	794.039	0.19719	7.37503	1	132.211	-244.638	863.824	0.151919	23.1353	1	287.165	-250.049	1148.63	0.170012	33.2917	1	259.654	-142.788	1156.89	0.106304	1.32708	1	207.003	-214.068
255.998	-183.134	1252.49	0.310526	3.84571	1	-45.2404	-204.763	1333.04	0.121847	21.0837	0	-189.941	7.62337	1117.53	0.275515	59.0688	1	-222.84	-166.871	1235.04	0.192288	10.4992	0	136.199	-225.173	798.526	0.183873	32.3984	1	126.357	-245.15	860.238	0.172097	18.574	1	287.783	-248.963	1144.8	0.100741	24.9081	1	260.703	-142.247	1161.73	0.124558	46.2831	1	196.955	-215.776
263.917	-178.694	1250.68	0.231449	14.6687	1	-51.8489	-204.215	1330.39	0.178559	20.7959	1	-188.716	9.94589	1115.46	0.0836076	25.8182	1	-224.101	-161.563	1232.03	0.155843	46.2552	1	141.836	-224.987	799.55	0.143303	2.86494	1	120.85	-246.267	858.86	0.144626	4.81353	1	287.232	-248.231	1142.94	0.0518217	22.0674	1	264.775	-140.138	1164.38	0.13241	25.9814	1	190.668	-216.816
268.132	-174.59	1249.52	0.149898	22.0468	1	-60.1831	-205.788	1323.81	0.268359	28.1947	1	-187.582	16.3413	1113.4	0.170378	27.9675	1	-236.78	-152.703	1230.74	0.388054	17.7331	1	144.708	-224.752	800.115	0.0733994	5.86948	1	113.789	-248.123	857.548	0.185452	1.88901	1	287.255	-247.862	1139.37	0.0897937	28.8169	0	268.263	-135.224	1166.73	0.161677	61.6768	0	182.595	-217.182
282.629	-168.759	1245.41	0.403958	11.8787	1	-63.6371	-208.231	1316.01	0.221862	43.5957	1	-188.223	22.6788	1107.64	0.214679	13.6279	1	-240.152	-148.276	1230.36	0.139421	16.1761	1	150.255	-224.848	801.024	0.140559	1.55652	1	109.359	-249.136	856.774	0.11524	7.6219	1	291.35	-245.753	1131.84	0.220722	49.2668	0	266.749	-133.034	1171.26	0.131505	35.6419	0	177.754	-217.481
293.655	-161.387	1242.61	0.338911	29.6725	1	-66.435	-208.829	1314.91	0.0766268	32.7071	1	-187.471	26.2154	1103.72	0.133359	55.6091	1	-244.076	-141.282	1227.75	0.210834	19.8827	1	152.454	-224.943	801.364	0.0556839	8.03746	1	106.336	-249.425	856.371	0.0765982	4.57966	1	290.846	-246.038	1130.04	0.0472669	45.7481	0	256.724	-132.649	1180.73	0.344868	28.8864	0	172.857	-218.683
297.046	-155.267	1242.64	0.17491	11.8365	1	-70.3234	-210.118	1315.72	0.104366	105.754	0	-188.362	28.6167	1103.75	0.0640344	31.1192	1	-246.801	-136.671	1227.92	0.133974	84.6843	0	160.834	-224.89	803.816	0.218288	10.9251	1	98.9009	-250.724	855.196	0.190961	0.632695	1	292.996	-245.76	1126.09	0.112558	36.1363	0	253.7	-132.432	1190.18	0.248139	2.27499	0	168.761	-219.278
301.237	-149.513	1241.49	0.180288	5.64488	1	-70.2711	-210.05	1314.84	0.0218899	75.4914	0	-190.105	34.9662	1099.92	0.190368	10.7604	1	-244.127	-133.081	1214.56	0.352332	39.2197	0	166.847	-224.439	806.836	0.168591	16.5619	1	90.2803	-252.135	853.862	0.220912	3.95338	0	292.164	-244.586	1119.55	0.167512	29.6698	0	252.182	-132.455	1195.47	0.137486	16.5052	0	163.999	-220.195
304.702	-144.625	1241.11	0.150081	45.8023	1	-77.6562	-211.786	1312.25	0.200474	11.1052	0	-192.621	42.5297	1097.06	0.211728	20.3459	1	-245.127	-122.908	1206.41	0.326783	25.1846	0	172.514	-222.844	808.298	0.151643	40.1162	1	83.0627	-252.824	852.894	0.182867	46.8155	0	290.773	-244.929	1117.27	0.0673208	34.8914	0	249.534	-132.177	1199.68	0.124474	42.9604	0	158.686	-221.154
305.077	-141.333	1238.18	0.110527	37.1951	1	-86.8015	-212.199	1308.19	0.250364	39.3283	0	-193.216	49.0333	1092.22	0.203148	16.582	1	-241.783	-113.087	1189.68	0.492214	16.3919	0	179.207	-225.94	809.385	0.186366	36.6021	1	75.1975	-253.412	859.327	0.254451	7.2776	0	287.217	-242.922	1114.17	0.128106	15.9827	0	250.343	-132.008	1203.91	0.107787	47.6148	0	152.577	-222.073
307.51	-135.187	1237.39	0.166417	29.739	0	-89.2825	-211.589	1303.46	0.13438	10.3362	0	-193.133	52.7376	1087.4	0.151988	8.99543	1	-241.138	-109.614	1186.42	0.120071	17.3977	0	187.835	-224.081	811.417	0.226431	8.07123	1	67.217	-254.519	864.468	0.238925	4.14462	0	281.065	-241.89	1108.62	0.208728	17.3856	0	247.88	-129.854	1207.77	0.126512	4.75963	0	138.035	-224.785
311.327	-125.803	1241.69	0.275054	55.2737	0	-96.926	-210.536	1293.65	0.311966	40.7466	0	-193.813	57.3132	1082.6	0.166692	39.3388	1	-237.888	-100.563	1170.37	0.467943	79.2061	0	191.811	-222.619	812.559	0.109671	13.8233	1	57.1975	-256.71	871.489	0.310733	87.8044	0	273.436	-242.049	1104.79	0.213441	5.62307	0	245.314	-127.939	1212.11	0.13487	19.4487	0	125.66	-229.316
311.81	-109.714	1232.88	0.458748	38.2205	0	-116.075	-211.662	1289.54	0.490408	27.8217	0	-196.052	60.641	1081.67	0.102959	36.6133	1	-229.654	-86.3843	1176.22	0.43528	45.903	0	200.102	-221.76	814.701	0.215166	9.91692	1	50.9659	-254.079	864.097	0.250496	56.004	1	267.575	-242.532	1102.41	0.158606	22.2266	0	241.597	-127.559	1220.42	0.227788	9.48092	0	119.607	-233.559
327.431	-93.425	1223.48	0.611183	14.2779	0	-116.926	-211.671	1288.83	0.0277094	72.373	0	-197.515	64.7431	1076.88	0.161859	33.7869	1	-225.396	-78.5515	1171.83	0.248442	17.8007	0	204.576	-221.93	815.366	0.113154	23.2764	1	41.2362	-256.791	863.672	0.25274	22.6557	1	263.393	-243.101	1098.32	0.146976	17.5841	1	239.408	-126.322	1226.76	0.170529	24.4618	0	110.833	-236.933
333.067	-83.1444	1217.59	0.328043	29.0089	1	-119.556	-207.805	1289.69	0.118853	45.7692	0	-198.016	68.2613	1075.9	0.0921139	26.2466	1	-222.041	-74.7572	1167.52	0.166274	5.79258	0	208.707	-223.653	815.149	0.112035	72.8738	1	32.5973	-259.502	866.998	0.241149	6.65649	1	259.518	-242.657	1091.72	0.191636	23.5154	1	234.316	-126.09	1232.4	0.190068	17.7306	0	105.433	-239.584
333.806	-78.7667	1217.26	0.111288	17.9881	1	-121.402	-207.512	1290.15	0.0480757	71.8554	0	-198.378	70.3978	1073.98	0.0723565	27.0523	1	-215.605	-66.7081	1160.29	0.314759	26.5611	0	209.989	-222.939	811.835	0.090615	147.379	0	25.794	-260.844	869.137	0.18142	24.237	1	259.257	-242.826	1090	0.0437421	72.6227	1	231.751	-125.827	1238.07	0.155766	32.5352	0	100.495	-240.844
332.755	-71.6914	1216.72	0.179339	21.2499	1	-126.187	-200.871	1281.81	0.292138	88.0826	0	-201.707	74.6295	1071.15	0.15213	6.97096	1	-209.494	-61.0315	1145.2	0.430974	57.1424	1	213.116	-221.673	833.643	0.55169	8.25389	0	19.0951	-261.478	868.38	0.16928	3.98366	1	252.706	-244.706	1089.09	0.171896	73.0536	1	227.03	-125.779	1241.16	0.141014	24.731	0	90.9066	-244.284
334.542	-60.5765	1213.33	0.293911	65.2493	1	-112.733	-198.134	1275.56	0.377102	35.7316	0	-204.547	78.6942	1069.2	0.133194	55.7535	0	-215.513	-57.3455	1137.82	0.255355	78.3296	1	214.815	-221.542	839.505	0.152617	24.5854	0	14.7632	-262.184	867.803	0.110674	8.83132	1	252.571	-244.923	1087.96	0.0289653	0.0971617	1	224.196	-125.472	1245.65	0.132979	42.3847	0	86.465	-247.494
333.724	-51.8713	1222.77	0.32163	33.3883	0	-106.433	-191.196	1266.19	0.331394	63.5425	0	-204.697	85.3307	1072.11	0.181199	62.8583	0	-212.819	-52.0252	1136.57	0.152294	34.7309	1	219.074	-220.159	844.827	0.173882	28.3615	0	9.8048	-263.053	867.918	0.12588	3.79236	1	252.17	-245.571	1084.57	0.0868733	5.22252	0	224.305	-125.493	1246.28	0.0159441	51.7497	0	80.4132	-250.589
335.619	-39.7887	1226.27	0.318022	13.8807	0	-111.345	-186.662	1260.85	0.213754	8.83455	0	-213.665	88.0385	1078.12	0.278192	47.3308	0	-210.398	-48.6472	1132.31	0.148779	59.8578	1	219.818	-219.886	848.642	0.0974087	4.35685	0	1.12845	-264.571	867.537	0.22041	15.0139	1	250.729	-246.835	1077.81	0.175673	27.0876	0	221.31	-125.799	1249.61	0.112304	77.5822	0	73.0742	-253.316
334.701	-29.9545	1229.62	0.260779	15.9203	0	-115.351	-181.149	1255.16	0.222091	31.1289	0	-214.892	93.4152	1083.85	0.198824	36.5176	0	-216.684	-40.8709	1126.95	0.283703	62.4461	1	220.581	-219.88	851.962	0.0851624	32.8783	0	-5.21658	-265.354	868.926	0.163558	18.6214	1	247.428	-248.971	1073.54	0.145017	37.8607	0	216.516	-125.39	1246.94	0.13762	46.0302	1	66.9699	-256.731
330.937	-19.9265	1232.01	0.274338	39.5591	1	-116.991	-177.362	1243.61	0.306435	32.4789	0	-217.272	94.3128	1091.66	0.205377	28.6648	0	-213.167	-33.2637	1125.54	0.212464	45.9079	1	227.705	-219.04	858.962	0.250581	13.2056	0	-11.2933	-265.926	868.253	0.153516	17.2385	1	238.634	-251.334	1071.51	0.233222	12.7828	0	203.4	-127.836	1250.38	0.344502	3.70538	1	58.7933	-259.796
334.176	-8.22794	1231.11	0.304298	18.8649	1	-120.76	-171.438	1238.09	0.223388	35.6435	0	-220.37	96.8968	1095.66	0.142106	23.2005	1	-210.211	-29.2014	1118.48	0.216669	47.4972	1	231.511	-219.547	864.175	0.161855	12.9338	1	-19.2652	-266.698	869.802	0.20394	24.4497	1	233.026	-252.87	1071.54	0.145379	3.66136	0	195.499	-129.827	1252.69	0.211695	9.11465	1	54.2622	-262.522
334.617	4.05447	1233.07	0.311148	5.4846	1	-120.185	-167.769	1230.34	0.214694	15.8339	0	-224.702	99.8495	1097.79	0.141388	12.8529	1	-209.144	-23.3434	1117.25	0.151974	47.7301	1	234.772	-220.972	871.35	0.200241	4.51205	1	-23.8795	-267.234	873.1	0.142427	41.4393	1	227.538	-254.014	1071.65	0.140155	8.43602	0	188.585	-130.414	1254.91	0.182174	7.01192	1	45.3884	-266.437
335.975	14.2418	1234.81	0.260579	28.3845	1	-117.713	-163.235	1223.68	0.210683	19.2318	0	-230.535	103.146	1098.97	0.170114	34.961	1	-206.838	-16.5347	1105.32	0.348187	61.3198	1	237.494	-221.624	876.949	0.156483	2.96667	1	-24.49	-267.291	873.035	0.0154157	6.35739	1	219.589	-256.936	1071.73	0.211749	4.31681	0	183.421	-130.304	1256.19	0.133011	4.84399	1	43.1411	-268.609
334.277	18.8043	1235.13	0.121977	26.4808	1	-117.403	-158.977	1219.81	0.144137	16.6798	0	-234.67	106.372	1104.08	0.182978	12.0211	1	-205.03	-5.94013	1105.69	0.268851	31.7499	0	240.084	-221.945	882.384	0.150729	12.8998	1	-32.6112	-268.957	871.923	0.209115	3.53777	1	211.542	-259.798	1071.18	0.213967	33.2932	0	177.328	-130.7	1257.64	0.156878	21.2106	1	43.2477	-267.639
336.26	37.3814	1237.05	0.469508	57.8767	1	-119.255	-153.483	1214.09	0.203637	14.6426	0	-237.551	109.916	1110.07	0.188397	22.794	1	-206.462	5.80903	1100.08	0.327525	18.3637	0	242.162	-222.677	885.319	0.0917565	27.1026	1	-38.7629	-269.836	871.185	0.156448	9.32916	1	207.334	-262.417	1067.72	0.151186	12.6538	0	175.495	-130.789	1257.39	0.0463074	8.73207	1	48.1283	-265.752
334.494	43.8537	1229.34	0.255354	35.4772	0	-119.9	-152.561	1212.49	0.0488926	25.403	0	-239.703	112.634	1112.07	0.10001	12.4057	1	-207.849	13.1289	1099.11	0.187808	10.959	0	250.237	-220.865	891.652	0.260514	36.1752	1	-43.8231	-271.022	871.282	0.129954	13.3772	0	203.475	-264.859	1062.72	0.169326	37.3166	0	166.554	-130.83	1257.47	0.223556	14.2091	1	53.2701	-265.564
331.168	61.37	1225.01	0.458707	8.92481	0	-119.429	-150.424	1206.79	0.152624	32.1096	0	-241.653	114.399	1113.07	0.0703917	42.5563	1	-209.279	16.9516	1098.2	0.104562	29.2726	0	252.112	-221.272	897.296	0.149035	5.07078	1	-48.9902	-273.004	870.325	0.140408	2.83653	0	200.092	-267.061	1061.98	0.102557	13.1302	0	158.463	-132.67	1258.53	0.2091	13.272	1	55.3001	-264.437
329.67	72.7718	1220.36	0.310137	4.62294	1	-119.107	-145.32	1202.9	0.16063	21.1606	0	-242.818	118.08	1119.07	0.178421	81.4783	0	-212.595	20.1755	1098.39	0.115736	39.888	1	254.255	-221.286	902.662	0.144453	6.14328	1	-54.084	-274.676	869.456	0.135779	26.8171	0	197.667	-268.125	1061.94	0.0662191	3.58879	0	150.618	-132.607	1259.8	0.198713	5.65497	0	59.0687	-265.188
329.145	84.7919	1215.52	0.324202	6.75127	1	-120.52	-141.758	1200.45	0.11371	24.4932	0	-231.786	116.593	1124.29	0.307354	57.7196	0	-213.772	23.6672	1096.45	0.104085	31.4665	1	255.582	-221.099	905.308	0.0741518	16.1965	1	-62.9798	-274.151	864.988	0.249214	13.2978	0	191.358	-270.45	1061.93	0.168088	22.9971	1	149.74	-132.665	1260	0.0225842	52.9912	0	60.5126	-265.561
329.552	89.7488	1213.6	0.133244	20.2632	1	-121.027	-139.387	1196.84	0.108824	2.53263	0	-230.345	115.068	1136.93	0.320257	9.71117	0	-215.469	26.4633	1096.52	0.0817974	33.1757	1	256.551	-221.457	909.613	0.110677	148.211	0	-73.813	-273.043	855.926	0.354172	14.8059	1	186.929	-272.527	1059.9	0.132402	18.9723	1	143.778	-133.575	1255	0.195919	39.7966	0	60.9881	-264.611
327.365	101.284	1212.09	0.295952	5.67619	1	-121.451	-136.516	1192.25	0.135725	10.2221	1	-230.62	114.396	1141.81	0.123373	22.1416	0	-215.538	37.367	1094.35	0.277947	49.4601	1	257.231	-218.995	905.232	0.126791	27.122	0	-77.1266	-271.496	852.956	0.117778	41.4703	1	181.021	-276.895	1059	0.185083	20.6359	1	141.816	-132.896	1245.43	0.244879	44.2588	0	65.5425	-263.876
326.145	115.087	1210.46	0.3488	4.83905	1	-120.83	-132.744	1186.82	0.165892	6.92336	1	-229.291	115.15	1147.57	0.148987	20.3758	0	-215.966	40.645	1088.52	0.167518	61.8305	1	256.6	-218.361	898.774	0.162968	97.7906	0	-84.7828	-271.89	852.128	0.192773	0.197124	1	173.333	-280.005	1055.6	0.22401	62.9673	1	135.909	-134.709	1240.89	0.191602	4.01496	0	65.9547	-264.337
324.33	127.858	1208.06	0.328006	6.07295	1	-120.445	-130.804	1183.15	0.10423	16.7435	1	-228.626	117.614	1152.34	0.135316	20.5668	1	-216.804	42.7173	1088.54	0.0558813	23.8171	1	276.892	-214.885	899.957	0.515537	2.97967	1	-91.8367	-272.228	851.365	0.177578	9.64268	1	173.361	-280.279	1055.04	0.0155833	80.8628	1	131.124	-136.43	1237.6	0.151492	11.1205	0	65.9985	-264.813
323.115	135.041	1207.47	0.1827	30.6785	1	-120.7	-125.778	1177.75	0.184552	34.9151	1	-226.886	118.646	1156.07	0.106082	25.7912	1	-217.898	47.5443	1086.57	0.133163	30.3874	1	288.707	-213.371	901.008	0.298935	15.4631	1	-97.5475	-271.563	850.979	0.144059	17.6773	1	167.081	-283.336	1055	0.174623	48.4281	1	121.806	-139.263	1233.64	0.262822	14.1872	0	73.9232	-264.306
323.653	141.93	1203.1	0.204483	9.12117	1	-123.785	-121.464	1175.42	0.144822	31.2411	1	-227.109	120.636	1165.84	0.249308	14.234	1	-218.797	53.7161	1087.49	0.157606	26.4252	0	293.767	-211.24	901.528	0.137884	26.502	1	-100.553	-272.126	850.544	0.0772228	1.56213	1	166.179	-285.472	1053.72	0.0661185	53.1164	0	115.534	-141.191	1232.73	0.165619	6.35274	0	81.291	-264.13
323.086	149.367	1197.29	0.236368	4.89402	1	-124.572	-111.181	1172.97	0.265018	27.2368	0	-225.917	120.977	1172.54	0.170321	6.12393	1	-219.945	59.7159	1085.51	0.160507	68.6112	0	298.009	-207.306	904.056	0.157844	73.3766	1	-104.737	-272.793	849.967	0.106887	97.7421	0	157.053	-288.495	1053.26	0.240599	84.1417	0	105.665	-144.686	1232.35	0.261912	56.1966	0	82.1838	-264.904
322.77	156.546	1192.58	0.214838	31.6502	1	-121.83	-104.837	1170.55	0.183062	42.8182	0	-224.457	121.727	1178.24	0.148262	6.98286	1	-222.216	65.8071	1093.3	0.253653	116.622	0	297.46	-205.489	903.554	0.0490961	34.1337	1	-102.316	-266.47	838.443	0.334153	19.7104	0	156.213	-287.103	1047.03	0.161136	32.0443	0	102.793	-144.93	1227.91	0.132384	25.7657	0	78.9977	-266.499
322.46	167.094	1192.28	0.263921	37.8041	1	-108.823	-99.3706	1158.67	0.461133	13.8	0	-222.823	121.921	1182.92	0.124069	51.7144	1	-224.281	69.0651	1084.59	0.23811	103.058	0	298.5	-201.645	903.428	0.0996052	20.3552	1	-100.878	-265.067	829.388	0.231873	2.03894	0	147.262	-287.847	1034.72	0.3808	11.4113	0	99.0698	-145.473	1225.61	0.110176	23.7799	0	68.3326	-268.863
320.516	173.355	1187.41	0.204108	6.72627	1	-101.781	-95.1403	1154.29	0.232743	7.5423	0	-218.802	120.941	1184.46	0.110348	65.6174	1	-226.46	73.866	1088.53	0.164534	22.1055	0	300.738	-198.314	903.863	0.100918	60.3917	0	-98.8368	-263.613	817.237	0.310153	7.7715	0	139.45	-287.958	1027.5	0.266023	19.519	0	91.9086	-146.722	1224.64	0.183357	24.554	0	56.9982	-276.272
319.084	177.054	1183.76	0.134693	55.4058	0	-93.0713	-88.8482	1149.96	0.289595	9.93554	1	-218.327	120.889	1191.21	0.169283	11.9521	1	-228.313	76.0371	1089.55	0.0757957	17.0032	0	304.767	-195.015	915.243	0.312853	41.6097	0	-97.1122	-260.347	804.536	0.330701	176.117	0	133.968	-286.062	1023.98	0.169679	47.8419	1	87.385	-147.218	1221.8	0.134092	52.1777	0	55.9916	-276.133
315.438	174.872	1174.22	0.261301	51.9392	0	-87.8013	-84.7536	1145.83	0.196123	12.6663	1	-217.281	120.625	1194.99	0.0981289	3.46897	1	-230.516	80.5544	1092.52	0.145933	17.7004	0	300.232	-193.388	926.273	0.300918	26.0511	0	-99.1246	-262.83	817.755	0.340015	171.602	1	133.119	-284.253	1017.47	0.170208	43.4445	1	86.9765	-147.161	1217.92	0.0975797	71.1461	0	55.1402	-277.955
304.124	174.205	1170.68	0.296846	58.083	0	-80.1131	-79.022	1142.52	0.253687	8.3091	1	-215.107	120.565	1202.52	0.195956	21.1483	0	-232.49	84.3202	1093.5	0.109065	21.7062	0	295.441	-191.067	930.834	0.175247	20.8034	0	-95.8838	-253.325	789.833	0.741829	61.222	1	125.159	-285.379	1009.71	0.279361	17.9163	1	81.5775	-149.09	1216.54	0.147406	16.3778	0	51.2872	-278.261
302.323	171.596	1164.31	0.177846	13.2382	1	-73.2516	-74.5842	1138.42	0.228513	10.5055	1	-215.616	121.53	1210.33	0.19731	22.9257	0	-235.428	89.5996	1092.57	0.152813	45.7489	1	292.858	-189.517	936.301	0.156044	5.89721	0	-96.0945	-250.947	789.375	0.060758	49.1233	1	117.483	-286.602	1005.9	0.216387	4.95326	1	76.1127	-150.126	1213.63	0.156904	14.8614	0	49.2773	-279.205
300.517	170.55	1157.39	0.18066	4.49787	1	-68.9924	-72.7223	1135.36	0.139197	4.3595	1	-214.517	121.25	1214.08	0.0978113	8.60392	0	-240.436	93.6661	1096.6	0.19016	33.7074	1	291.742	-188.535	938.716	0.0709195	23.4735	0	-98.0156	-246.006	780.744	0.25322	37.1653	1	108.887	-288.321	1002.43	0.235682	36.053	1	73.3666	-150.966	1211.09	0.095921	12.2434	0	49.3293	-280.103
298.093	168.494	1148.63	0.23303	3.18015	1	-63.9274	-70.4508	1132.27	0.158767	14.4943	1	-213.722	120.658	1219.81	0.145503	8.41384	0	-246.882	96.4322	1096.82	0.17545	32.9978	1	291.747	-185.379	948.178	0.249338	19.0809	0	-97.6594	-243.283	779.339	0.0771074	52.9601	1	103.912	-287.312	995.654	0.211682	4.8039	1	70.5933	-152.11	1207.08	0.125308	29.1015	0	44.8698	-281.825
295.923	167.062	1140.46	0.214371	3.59412	1	-57.8633	-67.3193	1125.83	0.234581	33.0134	1	-213.693	119.229	1228.48	0.219501	7.86679	0	-248.701	98.741	1097.85	0.077893	25.1261	1	292.981	-185.244	957.597	0.237511	20.2734	0	-96.9953	-242.431	779.666	0.0282126	44.0338	1	99.7227	-287.001	989.549	0.185267	27.3501	1	67.0555	-153.045	1205.39	0.1007	32.2413	0	40.6633	-284.663
295.322	166.455	1137.63	0.0738296	4.86332	1	-51.2983	-64.3099	1124.51	0.183567	56.2043	0	-212.94	118.589	1234.18	0.144703	14.3689	0	-249.618	100.756	1097.78	0.0553788	59.0497	1	295.7	-186.742	963.966	0.17713	35.2969	0	-91.3149	-241.251	785.537	0.206357	33.2129	0	95.2686	-286.504	987.15	0.127087	49.1566	0	63.5451	-154.146	1205.87	0.0927554	51.0076	0	38.0598	-287.384
294.264	165.886	1133.54	0.106586	57.2886	1	-50.2721	-58.4446	1120.12	0.184884	21.8229	0	-211.866	117.335	1237.89	0.101457	9.09851	0	-250.802	104.508	1103.84	0.180456	8.76287	1	295.755	-185.684	967.819	0.099903	8.64562	1	-82.8847	-239.04	787.425	0.222932	8.82235	0	94.1169	-285.202	981.918	0.137826	40.3788	0	58.1084	-155.426	1200.59	0.192264	13.0026	0	33.0048	-289.369
294.483	163.299	1132.19	0.0730752	61.1063	1	-46.025	-52.822	1113.51	0.241445	12.5949	0	-210.376	116.217	1244.42	0.169829	31.832	1	-253.309	108.355	1111.92	0.232494	11.3109	0	295.252	-184.651	975.064	0.183382	12.2052	1	-74.5313	-237.933	790.12	0.22117	10.5719	0	88.7481	-284.553	977.81	0.169785	43.2159	0	56.3231	-155.769	1197.86	0.0819953	21.6502	0	30.1596	-290.462
293.629	163.074	1128.71	0.0899346	35.5073	1	-39.3638	-47.394	1107.21	0.266457	13.5768	0	-207.361	113.946	1247.85	0.127479	13.3713	1	-260.033	113.017	1125.38	0.393825	20.6297	0	296.669	-183.7	985.15	0.255741	89.2633	1	-72.2434	-237.226	790.657	0.0613484	20.5629	0	87.533	-282.959	970.39	0.19215	49.1539	0	55.2196	-155.965	1192.59	0.134666	22.38	0	23.9808	-293.108
296.318	163.857	1121.52	0.192745	22.4993	0	-33.49	-39.8589	1097.38	0.342594	46.201	0	-205.311	112.627	1251.37	0.107115	58.8609	1	-262.459	113.22	1135.54	0.260966	98.119	0	296.086	-183.407	985.213	0.0163749	55.9601	1	-67.7727	-236.479	793.485	0.133563	22.4156	0	93.1783	-280.299	963.973	0.223783	24.5645	1	55.713	-157.703	1186.97	0.14741	22.9793	0	24.099	-294.566
296.671	167.644	1110.58	0.289675	63.01	0	-22.3876	-36.5905	1095.15	0.294684	23.8258	0	-198.003	110.896	1251.2	0.187804	4.04859	1	-261.485	114.657	1135.49	0.0434167	77.9507	0	294.678	-182.816	988.013	0.0797411	43.5196	1	-63.966	-234.317	794.967	0.11554	36.951	1	94.2777	-280.117	961.065	0.077846	8.02298	1	58.0887	-157.498	1179.89	0.186829	20.8803	0	24.1448	-295.402
288.948	171.659	1107.24	0.233077	13.686	0	-17.6237	-32.5682	1093.25	0.162965	11.7049	0	-186.91	107.591	1250.44	0.29	98.2666	1	-262.338	117.924	1144.35	0.23707	1.57342	0	295.458	-182.984	990.97	0.0765685	10.8397	1	-59.0007	-234.966	795.816	0.126972	18.0822	1	98.806	-280.232	952.422	0.243946	44.0218	1	57.9272	-157.936	1173.9	0.150255	25.8404	0	14.8955	-295.723
272.718	176.985	1104.04	0.434476	62.208	0	-12.0803	-28.5207	1089.59	0.194458	14.6097	0	-187.611	108.168	1261	0.265019	10.6424	1	-262.8	119.9	1149.29	0.133509	16.5094	0	295.955	-182.755	996.098	0.128922	20.6111	1	-56.7337	-234.53	796.275	0.0588455	2.16026	1	97.6288	-281.495	947.868	0.12176	20.9624	1	57.6694	-160.177	1170.01	0.11231	16.5802	0	3.89158	-291.406
270.941	179.845	1096.18	0.213626	34.0652	0	-5.775	-20.4791	1084.96	0.280429	15.8675	1	-187.828	107.186	1268.67	0.193417	12.6823	1	-262.064	124.602	1156.03	0.206288	29.0311	0	297.753	-184.25	1001.73	0.152572	1.03246	1	-51.5853	-233.339	797.37	0.134918	4.38645	1	97.5559	-281.417	944.463	0.0851841	73.5182	1	57.2429	-161.841	1163.02	0.180178	21.4751	0	0.300001	-292.573
265.593	184.65	1091.32	0.216976	23.8043	1	-2.6527	-18.1165	1082.36	0.117517	35.6181	1	-187.11	105.134	1275.2	0.171913	10.9619	1	-262.368	126.111	1169.16	0.330434	96.6535	0	298.726	-185.012	1004.84	0.0835067	17.1817	1	-48.196	-232.822	798.023	0.0872495	45.1714	1	100.406	-282.269	943.494	0.0782144	72.0595	1	54.4306	-163.293	1157.12	0.167222	23.9926	0	-5.77504	-292.942
256.039	187.458	1080.08	0.375365	7.63537	1	2.77837	-16.1899	1082.16	0.144155	50.3389	1	-186.1	104.429	1280.72	0.14152	86.0248	1	-259.696	125.609	1168.96	0.0681386	79.9529	1	300.131	-184.648	1010.11	0.136802	14.4328	1	-45.0855	-234.731	800.901	0.116199	29.1146	1	99.9375	-284.111	937.036	0.168301	68.2995	1	54.3574	-164.303	1154.13	0.0788953	14.5499	0	-6.7095	-292.406
251.95	188.698	1076.39	0.141176	9.45714	1	7.40975	-13.4348	1075.4	0.216196	22.6753	1	-184.143	103.395	1280.39	0.0559553	64.4926	1	-259.11	122.414	1172.83	0.126319	43.5418	1	301.407	-185.472	1014.37	0.112914	83.7794	1	-42.3777	-234.458	803.037	0.0864796	27.6446	1	98.0424	-283.922	936.338	0.0507109	73.827	0	54.1927	-164.532	1151.02	0.0780695	35.8841	0	-13.7112	-293.537
243.366	191.825	1070.74	0.268504	11.0231	1	15.8274	-9.58684	1070.21	0.265207	19.5572	1	-182.105	100.704	1284.77	0.138152	64.7806	1	-261.928	122.326	1185.09	0.314425	67.4889	0	301.52	-185.104	1014.45	0.00983886	79.9451	1	-38.9565	-233.929	803.685	0.088048	4.65176	1	99.0982	-284.078	920.932	0.386057	32.6532	0	51.5976	-166.081	1147.5	0.116109	27.6515	1	-20.4255	-293.022
236.511	193.482	1064.51	0.235255	7.81745	1	17.3381	-8.03885	1068.53	0.068543	12.265	1	-175.316	97.084	1283.57	0.194669	58.6461	1	-257.511	118.761	1188.72	0.168533	36.5308	0	301.634	-185.231	1016.95	0.062554	21.2876	1	-37.2709	-233.806	803.969	0.0428465	60.3032	1	97.806	-284.936	918.204	0.0784592	47.6002	0	48.0547	-169.419	1145.38	0.13275	49.9005	1	-24.0295	-293.343
232.252	194.565	1059.41	0.168404	6.50312	1	20.3204	-3.78029	1062.72	0.194805	27.723	1	-173.692	97.0811	1285.14	0.0564774	31.2608	1	-255.152	116.383	1197.46	0.233868	14.7095	0	300.916	-185.795	1019.36	0.0646181	15.4876	1	-36.373	-233.324	806.454	0.0671367	58.323	1	98.522	-284.535	915.683	0.0662782	6.77478	0	47.1405	-170.379	1140.92	0.116176	6.5229	1	-29.8156	-293.358
227.461	196.359	1054.41	0.178889	42.6713	1	24.8185	-1.91385	1059.39	0.14751	3.47	1	-170.367	94.2833	1288.31	0.13451	56.9121	1	-251.3	114.35	1204.04	0.197334	13.365	0	300.8	-186.491	1024.12	0.120187	3.83742	1	-33.4972	-232.834	807.004	0.0742194	0.487703	1	99.0869	-284.271	914.323	0.0374053	22.3628	0	44.4566	-172.412	1132.73	0.221422	23.3692	1	-32.6603	-293.248
216.323	197.565	1053.7	0.280648	77.1137	0	27.0524	-0.795316	1057.73	0.0749362	9.29238	1	-170.796	93.9669	1291.21	0.073749	10.2291	0	-246.632	113.459	1215.41	0.308146	59.8392	1	300.254	-187.325	1030.06	0.150459	10.0419	1	-27.168	-231.811	808.202	0.163057	50.4474	0	100.083	-284.578	912.796	0.0462273	49.8816	0	43.5551	-173.575	1131.23	0.0526039	10.904	1	-37.8064	-293.84
210.152	210.13	1076.77	0.674649	79.3131	0	31.5002	2.60394	1053.6	0.173925	6.69561	0	-170.71	93.7894	1297.78	0.164328	87.7449	0	-239.631	109.674	1216.63	0.201277	47.0029	1	300.191	-187.263	1032.9	0.0712751	18.1196	1	-26.6568	-231.871	809.079	0.0254262	37.3175	0	99.1155	-285.62	909.758	0.0838528	7.55605	0	42.606	-174.341	1129.65	0.0497875	36.5866	1	-39.9573	-293.418
200.477	213.666	1074.54	0.263497	9.65433	0	32.2531	3.37326	1052.77	0.0340282	48.3001	0	-162.367	92.4874	1297.97	0.211157	26.5357	0	-234.31	106.275	1225.83	0.279067	29.9091	1	298.837	-188.438	1038.37	0.143739	10.731	1	-26.9089	-231.751	811.283	0.0555304	24.8639	0	96.9098	-286.894	904.656	0.142559	20.3888	0	42.4389	-174.462	1119.74	0.247868	0.331713	0	-44.3953	-292.804
187.304	219.263	1073.79	0.358294	5.62292	0	37.5158	4.43829	1052.67	0.134257	55.22	0	-154.486	94.5704	1299.97	0.209805	26.1538	0	-227.048	102.935	1229.77	0.222735	42.5311	1	298.615	-189.407	1042.64	0.109585	13.0433	1	-23.8933	-235.889	826.79	0.408255	32.7385	0	96.5347	-287.05	900.925	0.0938229	8.83109	0	42.3489	-174.496	1114.4	0.13357	39.187	0	-48.151	-293.12
163.822	229.006	1074.95	0.636237	12.5628	0	41.0583	5.84369	1047.1	0.1688	11.1302	0	-148.856	95.6649	1298.73	0.146655	13.8266	0	-225.428	100.831	1235.43	0.156395	13.5649	1	297.952	-191.219	1046.6	0.110278	29.4325	1	-22.4861	-233.969	832.547	0.155736	59.1195	0	95.6376	-286.957	897.25	0.0946017	10.3336	0	39.6156	-176.403	1110.45	0.12912	20.0667	0	-56.9542	-295.026
148.38	234.49	1079.28	0.423761	11.6275	1	44.4795	8.37586	1038.39	0.242317	35.012	0	-144.091	95.4047	1297.74	0.12185	6.94889	0	-225.182	98.3604	1243.23	0.204604	75.8723	1	299.221	-191.781	1051.33	0.123097	24.2881	1	-17.1251	-233.803	834.318	0.141211	33.5615	0	95.2452	-286.407	893.479	0.095772	10.4161	0	37.861	-177.335	1105.11	0.142545	4.14683	0	-56.8229	-293.11
141.62	238.381	1082.27	0.208835	19.6241	1	49.5516	10.5334	1035.21	0.159108	20.4189	0	-136.515	95.0229	1297.11	0.190295	6.9864	0	-218.116	95.8029	1244.14	0.189222	15.6829	1	299.739	-190.79	1054.52	0.0845404	37.2305	1	-10.8186	-235.695	841.707	0.247425	17.8638	0	94.8773	-286.548	889.746	0.0938445	12.722	1	36.0701	-177.862	1099.67	0.143584	40.8805	0	-68.9199	-294.709
131.558	241.38	1083.41	0.264023	8.60822	1	62.726	15.1558	1032.78	0.354292	7.83427	0	-135.565	94.9707	1296.91	0.02431	0.452019	0	-209.784	93.2801	1247.7	0.235214	58.5561	1	299.301	-190.931	1055.71	0.0320076	34.1978	1	-8.89506	-237.009	846.342	0.129695	8.24307	0	95.2546	-286.993	886.223	0.0892691	37.4788	1	26.1862	-181.246	1093.6	0.30211	95.4172	0	-70.5191	-294.318
120.307	246.501	1085.55	0.313642	7.98547	1	68.5508	18.03	1031.18	0.16721	13.0669	0	-128.781	94.5702	1295.54	0.173296	6.80517	0	-209.41	92.912	1250.54	0.0721326	24.631	1	299.8	-190.766	1057.96	0.057723	4.70625	1	-6.59715	-237.727	850.684	0.124109	1.61474	0	94.9173	-287.832	885.187	0.0343722	28.5452	1	29.3324	-179.894	1088.83	0.146801	35.0305	0	-73.7142	-294.558
108.214	252.829	1089.78	0.357203	14.2168	1	75.7277	20.0753	1028.11	0.201799	17.6366	0	-124.953	94.8083	1294.75	0.0979073	14.9839	0	-211.596	92.3697	1257.66	0.186818	8.07222	1	300.36	-190.335	1060.72	0.0710987	28.4681	1	-3.70569	-238.488	855.865	0.149547	31.0944	0	94.7099	-288.439	882.31	0.0736971	16.5413	0	29.2397	-179.441	1082.58	0.156642	13.1862	0	-75.6472	-294.323
98.2542	255.866	1091.15	0.262561	5.29407	1	79.1994	21.064	1025.07	0.117875	11.5884	1	-117.4	93.4974	1294.11	0.192302	9.65243	1	-212.449	91.6965	1262.66	0.127862	41.1276	1	300.675	-188.322	1063.39	0.0839425	24.8866	1	-3.40926	-241.772	862.888	0.193976	56.3663	0	94.6638	-289.523	880.289	0.057346	79.9266	0	28.438	-180.227	1076.46	0.155499	12.1588	0	-80.4999	-294.865
92.4477	257.555	1092.52	0.154994	3.79954	1	85.5229	23.4521	1021.31	0.193471	34.8737	1	-105.134	92.8143	1291.55	0.313762	0.361145	1	-204.476	91.0365	1275.78	0.384096	8.35626	0	302.09	-187.122	1068.17	0.128192	4.62235	1	8.48104	-241.911	871.198	0.362674	23.0276	0	86.8691	-289.729	879.008	0.197547	5.46323	0	25.1734	-182.092	1067.13	0.2515	15.9354	0	-85.3533	-295.406
88.8023	258.557	1093.64	0.0985529	22.7976	1	87.374	26.6518	1017.5	0.132705	26.2912	1	-100.356	92.5254	1290.57	0.122143	13.0497	1	-200.903	91.6789	1282.82	0.198042	35.1113	0	303.088	-186.38	1070.76	0.071925	107.946	0	11.0449	-242.907	874.821	0.113709	13.971	0	77.2601	-290.736	876.851	0.247489	15.7848	0	21.9449	-183.884	1062.39	0.150348	8.71881	0	-90.0616	-294.68
79.4419	265.593	1099.74	0.330133	20.6395	1	90.0576	28.002	1015.24	0.0938822	3.73075	1	-98.4378	92.8587	1290.17	0.0496749	25.9841	1	-195.795	91.1135	1285.7	0.147323	35.2932	0	291.509	-190.297	1072.13	0.307492	11.7782	0	14.9276	-245.37	884.953	0.278179	0.515552	1	71.2761	-289.923	876.376	0.151439	23.4954	1	17.9285	-185.846	1054.43	0.228255	20.9942	0	-89.4951	-293.706
67.2406	273.787	1101.57	0.370263	14.5525	1	93.4222	30.0534	1012.26	0.123517	8.39562	1	-96.5222	92.2867	1289.79	0.0508868	0.284666	1	-194.319	89.7568	1288.31	0.082313	10.3647	0	287.656	-192.296	1073.25	0.11207	29.3965	0	18.8934	-247.806	895.03	0.277483	12.8866	1	68.14	-290.687	876.669	0.0810295	21.4709	1	11.8354	-187.385	1048.96	0.208148	4.48934	0	-88.9369	-293.876
61.4467	279.931	1103.74	0.218015	18.2509	1	96.0856	31.3841	1009.32	0.104661	19.4018	1	-92.7697	91.1732	1289.02	0.0997218	13.0853	1	-189.98	87.5411	1296.09	0.229388	4.62139	1	280.93	-194.486	1079.78	0.240753	16.8663	0	24.3136	-249.494	902.966	0.243938	7.26235	1	65.5734	-290.576	876.263	0.0650251	35.873	1	5.02777	-189.203	1041.81	0.25109	6.61934	0	-88.084	-292.291
55.2031	285.071	1103.41	0.202348	26.845	1	100.812	34.8299	1006.36	0.163887	93.1491	1	-88.0836	90.9117	1288.04	0.11986	4.65559	1	-183.843	84.3676	1305.36	0.289079	14.385	1	271.288	-196.918	1084.67	0.276979	39.6785	0	29.0985	-250.523	908.385	0.182565	11.7921	1	62.8895	-290.454	873.589	0.0947599	10.2769	1	1.31335	-190.368	1038.65	0.125361	6.67774	0	-93.1313	-292.711
48.3571	292.162	1107.74	0.269175	14.0117	0	104.167	37.981	1016.77	0.284565	84.6648	0	-82.5066	91.0635	1286.86	0.142583	4.66001	0	-179.707	83.4088	1309.25	0.143984	39.4415	1	268.361	-199.822	1091.75	0.20491	49.6425	0	33.8327	-251.496	916.657	0.239504	14.6341	1	60.7054	-289.863	870.816	0.0894796	15.9364	1	-4.51682	-192.039	1034.78	0.179773	10.5245	0	-94.4054	-293.95
38.6505	298.451	1111.26	0.302217	19.0382	0	111.805	39.876	1014.57	0.204313	30.8665	0	-81.572	91.0112	1286.66	0.0239067	98.5858	0	-178.71	83.6217	1315.66	0.162219	33.0814	1	260.044	-202.402	1094	0.224794	29.6056	0	37.1617	-251.948	920.047	0.119309	26.6072	1	58.4717	-290.27	867.977	0.090881	15.6916	1	-9.60245	-193.167	1029.98	0.177086	11.3535	0	-94.6885	-293.843
25.0442	302.007	1113.76	0.357095	36.0514	0	122.952	46.8808	1016.75	0.333598	15.1745	0	-80.3317	90.6573	1309.14	0.562848	96.0553	0	-171.302	81.7636	1324.45	0.291013	19.6127	1	254.884	-204.472	1099.33	0.192564	15.4142	0	39.9864	-253.494	928.758	0.232198	19.2526	1	54.6545	-290.961	865.194	0.119354	12.779	1	-12.4191	-193.824	1026	0.123029	40.2147	0	-94.2469	-293.865
13.2568	297.77	1119.73	0.346895	12.7932	0	127.027	49.7081	1018.99	0.136116	23.8559	0	-77.4404	88.2175	1308.54	0.0957726	83.0654	0	-163.313	81.1396	1329.22	0.233167	15.093	1	252.039	-206.631	1104.56	0.158359	27.4863	1	43.9547	-253.737	934.264	0.169769	21.791	0	52.0635	-291.729	863.987	0.0739911	33.3802	1	-16.5231	-197.54	1023.94	0.147657	40.9308	0	-98.769	-293.672
5.90056	293.2	1122.75	0.229308	18.4535	0	134.417	52.3635	1019.73	0.197182	15.5325	0	-77.813	84.8786	1314.81	0.177829	29.1988	0	-157.408	80.6683	1335.33	0.212717	17.1373	1	246.635	-207.821	1108.31	0.167123	17.3513	1	48.1848	-253.342	937.053	0.127055	54.509	0	50.052	-291.504	861.341	0.0832862	27.6252	1	-17.0126	-201.119	1023.49	0.0910428	48.4673	1	-98.3071	-293.149
-1.24838	284.234	1126.9	0.304874	25.0788	0	143.726	57.357	1018.3	0.266493	33.6499	0	-76.041	83.0763	1317.94	0.100561	15.8025	1	-155.015	79.3092	1338.5	0.105059	13.0966	0	242.319	-207.897	1113.33	0.165478	9.04476	1	48.5485	-253.408	946.286	0.231004	31.0428	0	49.2756	-292.064	860.332	0.0347735	45.4132	1	-21.4897	-204.053	1022.56	0.135803	21.2853	1	-96.2858	-293.009
-12.6088	275.081	1126.41	0.364928	21.1408	0	148.402	58.6915	1020.44	0.132815	8.60073	0	-73.6524	81.0228	1325.25	0.199004	22.7058	1	-151.474	77.8524	1341.4	0.120027	7.4278	0	236.532	-209.356	1119.73	0.218866	11.8009	1	54.1333	-254.222	954.867	0.256768	34.9472	0	43.2001	-293.028	859.54	0.155057	60.681	1	-25.0568	-206.052	1020.13	0.11897	33.6219	1	-94.8072	-292.937
-16.8304	267.905	1126.77	0.208354	33.79	1	157.575	62.0133	1023.24	0.253716	21.5572	0	-71.8378	79.6476	1327.45	0.0792143	8.21345	1	-145.388	76.4275	1346.42	0.200397	44.8771	0	234.132	-209.951	1123.82	0.119419	15.9623	1	62.5369	-253.445	958.477	0.229479	37.878	0	39.9432	-294.047	864.057	0.141531	53.651	1	-27.2663	-208.159	1020.12	0.0763274	16.7207	1	-94.4105	-292.739
-22.1584	264.101	1130.14	0.184117	15.2554	1	165.59	62.7516	1023.24	0.201214	11.3633	0	-66.5199	75.6484	1332.26	0.205233	14.7577	1	-139.54	76.1839	1345.91	0.146871	44.2209	0	229.482	-210.403	1128.29	0.161578	37.9269	0	66.4697	-254.599	964.954	0.191621	6.0167	0	35.5215	-294.524	864.065	0.111184	9.18668	1	-31.0546	-210.614	1019.09	0.115805	12.4066	1	-93.1105	-293.121
-26.1813	262.295	1131.43	0.114803	15.26	1	172.33	63.2551	1024.59	0.172333	3.15756	1	-64.772	74.8052	1334.42	0.0726185	32.2767	1	-133.333	74.2819	1350.81	0.203396	31.8195	0	228.51	-211.327	1135.03	0.171944	13.8629	0	73.4951	-257.274	974.656	0.306849	33.2272	0	30.5673	-294.878	864.856	0.125738	45.4315	1	-33.271	-211.94	1019.05	0.0645749	0.593146	1	-92.2945	-293.115
-31.8669	257.514	1133.76	0.194702	18.0497	1	188.148	65.1801	1027.27	0.403985	44.7695	1	-63.3745	73.3496	1345.34	0.277629	13.0974	1	-126.462	70.2057	1351.9	0.201583	86.0572	0	229.819	-212.718	1148.25	0.333898	76.1548	0	79.594	-259.007	976.868	0.167878	17.8854	1	26.9958	-295.209	869.88	0.154315	40.3339	1	-38.4794	-215.018	1018.92	0.151287	13.8912	1	-91.1829	-293.3
-40.9481	253.938	1136.33	0.252266	59.7013	1	189.083	65.5682	1028.59	0.0415789	55.1993	1	-62.4911	72.9218	1347.72	0.0643185	42.7163	1	-123.196	65.0772	1325.76	0.670997	8.48363	0	249.936	-212.564	1151.19	0.508289	11.3781	1	92.4376	-258.681	979.754	0.329196	12.6865	1	23.2147	-295.431	870.836	0.0976606	32.5431	1	-39.3077	-215.802	1018.79	0.0286942	31.6507	0	-88.19	-292.882
-46.9554	256.529	1151.53	0.413772	19.683	0	199.193	66.5917	1028.44	0.254057	23.5842	1	-61.6141	70.6899	1349.26	0.0712013	34.9152	1	-118.932	62.5686	1310.35	0.40459	18.866	0	261.285	-214.058	1154.61	0.298687	28.969	1	99.8792	-259.014	983.191	0.205089	12.4001	1	20.0461	-295.632	874.207	0.115763	8.69808	1	-47.4252	-217.546	1018.61	0.207622	5.16145	0	-87.1725	-292.611
-53.2236	263.307	1162.96	0.367222	23.3301	0	204.094	67.4684	1030.48	0.134564	5.38411	1	-61.7029	69.3895	1351.91	0.0738057	29.2362	1	-114.587	59.4572	1303.14	0.224396	13.3477	0	266.63	-215.623	1160.11	0.195707	11.22	1	105.684	-259.592	987.566	0.18229	13.2057	1	18.1503	-296.185	876.269	0.0713852	19.9436	1	-56.163	-218.628	1018.56	0.220116	46.9399	0	-86.6578	-292.538
-53.7641	268.047	1173.37	0.286286	31.3355	1	210.585	67.9589	1033.14	0.175806	11.5916	1	-60.8239	68.0689	1353.42	0.0548132	123.532	0	-112.365	56.0607	1298.22	0.1594	15.6551	0	270.849	-215.963	1163.38	0.133682	7.26605	1	110.681	-260.001	989.766	0.136888	9.85495	1	14.9974	-296.154	878.172	0.0920704	14.5233	1	-59.9859	-221.452	1014.75	0.15231	70.5782	0	-86.2268	-292.515
-54.5312	267.271	1179.95	0.166887	16.2658	1	213.739	68.5035	1033.82	0.0817768	30.9496	1	-58.4287	68.0526	1345.04	0.217887	103.266	0	-110.781	52.5913	1289.86	0.229631	16.6399	0	275.139	-216.479	1167.66	0.152058	15.0709	1	116.342	-259.805	993.251	0.166279	4.4343	1	12.6856	-295.929	878.897	0.0608258	68.0953	0	-64.8453	-223.173	1017.74	0.148903	27.1761	0	-85.9857	-293.02
-55.7014	268.064	1185.16	0.134936	1.16642	1	216.637	69.8063	1036.5	0.103888	31.879	1	-69.7649	65.0582	1344.6	0.293326	27.3898	0	-107.495	49.592	1283.87	0.186525	22.7869	0	278.066	-217.824	1170.16	0.101854	34.4085	1	122.445	-259.632	997.691	0.188723	26.2854	1	12.2751	-295.276	884.62	0.144382	12.6721	0	-71.584	-224.094	1018.36	0.170742	7.84103	0	-75.4498	-289.952
-56.9353	268.972	1191.23	0.156547	7.6796	1	222.641	71.0778	1054.72	0.480692	37.7114	0	-82.0795	60.863	1337.32	0.372743	15.3303	0	-106.471	47.267	1281.92	0.0801663	13.5772	0	279.283	-219.031	1174.99	0.128275	32.7088	1	126.097	-260.386	998.527	0.0955319	20.8694	1	13.4281	-295.631	896.444	0.297123	6.44462	1	-79.6887	-225.844	1018.18	0.207341	7.7569	0	-66.0058	-286.703
-57.4965	270.103	1199.74	0.21503	23.8359	1	225.262	70.7131	1056.58	0.0809089	41.1353	0	-89.4054	55.9364	1330.41	0.280341	42.8425	1	-104.47	44.8997	1279.78	0.0941858	7.22729	0	285.384	-221.315	1180.51	0.213393	10.2962	1	132.894	-260.028	1002.2	0.193399	9.24647	1	14.4862	-298.352	916.773	0.513447	33.1046	1	-86.4745	-227.925	1018.77	0.178063	7.21347	0	-61.3595	-284.987
-61.9775	270.837	1208.34	0.243124	7.76965	1	227.394	72.8753	1059.7	0.10874	8.07539	0	-89.2098	52.6838	1325.99	0.137142	25.9785	1	-102.401	41.6113	1276.76	0.123024	26.7043	0	289.083	-222.964	1185.38	0.158352	50.5789	1	135.432	-260.292	1003.89	0.0765155	108.902	0	10.0613	-298.732	924.481	0.222389	11.184	1	-92.449	-229.85	1018.51	0.157059	4.86459	0	-58.9296	-284.129
-63.8409	270.768	1213.03	0.126142	7.05687	1	229.719	74.6803	1063.48	0.119775	12.7284	0	-93.9135	47.824	1312.16	0.385007	71.6509	1	-100.466	40.6296	1275.51	0.0626093	26.1821	0	296.431	-224.013	1185.57	0.18562	64.885	1	138.901	-256.951	991.297	0.337137	22.7889	0	7.21422	-298.454	927.957	0.112558	20.4613	1	-102.037	-232.079	1018.27	0.246174	8.42638	0	-54.0106	-281.817
-66.6471	270.064	1218.76	0.160427	16.9506	1	232.609	76.3516	1070.37	0.19146	9.02338	0	-107.129	46.3486	1312.51	0.332554	16.7211	1	-98.3247	38.6747	1271.57	0.122156	32.3719	0	297.964	-225.317	1189.3	0.105995	16.8767	1	144.928	-254.989	983.749	0.24641	44.3094	0	4.73289	-297.513	935.136	0.191348	9.72891	1	-107.83	-232.569	1018.3	0.145333	2.81309	0	-50.4477	-281.178
-69.1602	271.13	1228.51	0.25311	12.5024	1	236.045	77.5524	1075.94	0.166313	9.40027	1	-113.598	44.1708	1311.31	0.173253	27.4162	1	-95.0043	39.7312	1265.6	0.172945	54.4474	0	299.206	-227.282	1191.88	0.0867022	9.51385	1	154.604	-252.328	982.743	0.252148	4.0341	1	1.89906	-297.777	941.979	0.185282	33.8696	1	-115.114	-233.539	1018.26	0.183712	1.83859	0	-48.1226	-280.511
-71.2076	270.402	1235.01	0.171422	18.8485	1	238.984	79.5589	1082.75	0.192126	37.7389	1	-119.345	43.8772	1312.6	0.14742	48.0985	1	-90.3559	38.6845	1264.74	0.121049	9.08434	0	301.151	-229.35	1195.86	0.122279	38.3625	1	164.757	-249.184	980.996	0.269274	40.7536	1	-0.460003	-296.026	944.626	0.0988543	37.723	1	-119.501	-234.264	1018.21	0.111168	7.53457	0	-43.755	-277.895
-71.5958	271.079	1240.21	0.131433	4.02063	1	237.725	80.5073	1087.37	0.122018	6.23884	1	-122.976	41.1728	1310.74	0.122335	32.831	0	-78.3269	33.8514	1262.54	0.328711	22.3748	0	304.934	-229.819	1197.96	0.108797	58.9977	0	168.622	-247.815	976.102	0.159612	10.8819	1	-0.369544	-293.01	948.751	0.127772	16.1377	1	-127.667	-236.726	1017.88	0.213394	12.8725	0	-39.9982	-276.105
-72.1246	271.442	1246.24	0.151703	0.681201	1	237.046	81.0691	1091.29	0.100647	16.3283	1	-123.938	40.2792	1310.97	0.0333224	18.5794	0	-72.7005	29.6659	1258.95	0.196981	15.8236	0	304.994	-229.941	1199.9	0.0487023	31.1153	0	172.008	-247.509	970.899	0.155383	17.5593	1	0.730515	-289.422	958.171	0.253502	7.08658	1	-132.173	-238.378	1018.75	0.121922	21.8047	0	-37.9354	-275.263
-72.5868	271.693	1251.41	0.129968	19.3983	0	237.76	81.6156	1097.76	0.163202	27.584	1	-131.679	36.8206	1312.75	0.216596	55.5688	0	-68.8366	27.2788	1254.79	0.153838	37.4839	0	305.161	-229.157	1201.42	0.0428544	27.167	0	175.871	-246.303	967.364	0.13434	21.896	1	0.747193	-288.429	961.418	0.084872	16.2837	0	-136.495	-242.046	1018.92	0.141772	17.7126	0	-37.2257	-274.875
-72.7353	274.187	1257.64	0.167784	121.655	0	237.355	82.9526	1100.24	0.0710367	5.65737	0	-132.613	33.1574	1312.12	0.0958058	33.2123	0	-59.6844	25.7003	1253.12	0.235922	22.5531	1	307.102	-228.812	1206.71	0.141154	91.1681	0	179.071	-245.79	966.159	0.0864401	24.7791	1	-0.663503	-287.046	966.143	0.128039	46.0072	0	-142.457	-244.669	1019.84	0.164478	33.815	0	-37.2348	-272.918
-80.8009	279.159	1247.69	0.343565	49.0508	0	236.303	86.8661	1109.4	0.250604	62.83	0	-136.399	29.5379	1312.12	0.130958	29.3781	0	-51.4607	21.9909	1248.28	0.255924	24.5169	1	273.759	-232.516	1218.41	0.888229	30.9908	0	182.095	-245.425	963.102	0.107874	0.0440081	1	4.57981	-286.266	975.722	0.2737	49.5228	0	-145.082	-247.206	1022.53	0.113398	132.066	0	-32.613	-269.281
-95.7205	284.702	1248.14	0.398062	84.4996	0	219.901	92.2712	1114.16	0.447807	36.8422	0	-137.396	26.3394	1312.41	0.0840661	47.6631	0	-42.5317	17.5136	1247.62	0.250264	16.1893	1	266.421	-233.175	1227.25	0.287756	17.177	0	185.102	-245.063	960.067	0.107205	5.01437	1	14.5122	-280.381	978.64	0.297698	66.9486	0	-143.312	-244.204	1023.1	0.0882662	128.95	0	-25.4607	-268.154
-96.1643	286.434	1240.09	0.206197	22.4102	0	214.425	96.4703	1122.01	0.261326	35.7061	0	-146.06	22.3076	1314.4	0.244027	36.6057	0	-35.2765	16.0274	1246.31	0.188023	16.8209	1	256.287	-233.986	1233.86	0.30313	21.9044	0	189.691	-243.943	955.067	0.171968	14.8629	1	15.9891	-280.629	985.801	0.182881	46.8202	0	-150.4	-245.207	1022.38	0.179892	19.4557	0	-20.432	-268.181
-97.5063	286.08	1235.98	0.108466	68.5503	0	201.258	102.413	1125.79	0.3733	17.0032	0	-149.347	18.6806	1318.89	0.16603	27.6316	0	-26.3355	11.1751	1243.97	0.260939	21.6197	1	251.5	-234.39	1240.7	0.209021	30.1833	0	194.128	-244.051	951.738	0.1387	49.3297	1	16.9006	-279.61	986.855	0.0431713	38.6334	0	-151.528	-245.446	1021.84	0.0317832	89.2	1	-15.8982	-267.734
-100.953	286.477	1235.73	0.0869715	5.5099	1	195.993	106.713	1128.85	0.186357	14.2021	0	-153.297	16.8685	1320.71	0.117755	23.4818	0	-17.3466	10.1355	1242.35	0.229822	62.5145	1	245.277	-233.721	1243.74	0.173873	19.5481	1	194.573	-243.601	945.428	0.158533	58.3695	0	20.5172	-279.727	993.325	0.185312	11.8765	1	-158.356	-246.765	1036.29	0.400891	20.2966	1	-13.0541	-267.367
-112.349	287.48	1235.95	0.286043	5.7475	1	187.661	110.458	1132.38	0.244811	16.0117	0	-154.243	15.9351	1320.92	0.0336506	8.38886	0	-12.9397	8.43806	1248.2	0.187934	7.06566	0	237.625	-235.16	1250.14	0.252025	7.39904	1	185.907	-243.55	939.195	0.266862	27.7686	0	22.1889	-280.275	998.346	0.133009	26.9002	1	-163.823	-247.722	1041.65	0.192945	8.39898	1	-8.43395	-266.185
-125.396	288.399	1237.51	0.3293	95.3112	1	180.579	113.057	1138	0.235305	6.40448	0	-156.148	14.5427	1321.34	0.0599211	24.437	0	-5.78669	7.14749	1256.74	0.280393	27.7148	0	231.395	-235.409	1256.03	0.214491	10.9265	1	178.333	-244.954	937.869	0.195416	18.2525	0	25.2886	-279.687	1001.8	0.116866	1.37913	1	-168.716	-248.364	1048.03	0.201544	13.4627	1	-5.82471	-265.616
-125.453	287.387	1236.53	0.0353652	29.9303	1	170.97	116.289	1143.97	0.294015	9.55222	0	-158.182	13.64	1322.72	0.0654305	20.6598	0	0.510837	3.31807	1260.52	0.206989	35.9823	0	226.546	-235.905	1259.18	0.145004	38.8563	1	170.856	-244.142	935.397	0.197917	12.8186	0	29.7178	-278.709	1006.63	0.165687	5.50908	1	-174.126	-248.374	1052.53	0.175968	18.5397	1	-3.88599	-265.323
-127.265	284.272	1234.93	0.0985484	28.9337	1	163.915	119.761	1147.42	0.214716	15.7039	0	-159.142	13.1805	1322.93	0.0271292	21.3682	0	6.88379	1.88741	1260.05	0.163697	102.457	0	224.72	-236.277	1264.76	0.147253	40.3144	1	162.757	-243.454	930.521	0.236956	27.2741	1	34.1066	-278.166	1012.09	0.175803	7.84733	1	-178.37	-247.248	1058.91	0.193527	11.3107	1	0.764665	-264.154
-130.139	279.174	1227.2	0.242282	22.8962	1	156.362	125.473	1154.38	0.293768	16.718	0	-164.256	11.8743	1325.95	0.152052	16.6049	0	5.11103	-1.06612	1266.15	0.175028	17.9733	0	219.794	-235.662	1267.93	0.147137	6.47434	1	155.046	-243.513	918.184	0.363719	11.9318	1	37.8319	-277.784	1018.29	0.180989	7.70688	1	-184.245	-246.996	1065.25	0.216204	11.2841	1	5.09259	-264.146
-130.074	273.459	1210.01	0.453092	12.6019	0	151.457	127.266	1160.04	0.192509	7.26976	0	-167.468	10.5171	1329.43	0.123228	91.033	0	5.09886	-2.63375	1271.92	0.149621	5.7071	0	213.499	-234.444	1272.97	0.203903	15.6509	1	151.94	-243.505	909.686	0.226189	27.3746	1	40.1528	-277.181	1021.46	0.099322	32.3868	1	-187.381	-247.393	1070.07	0.144141	155.921	1	12.0275	-263.468
-127.714	266.174	1196.2	0.39464	12.0562	0	143.355	129.08	1167.59	0.28064	24.8929	0	-167.379	8.15111	1328.53	0.0633618	127.571	0	5.08842	-4.21637	1276.07	0.11095	50.6303	0	210.637	-234.788	1276.04	0.105261	93.3186	1	146.42	-243.106	904.593	0.188034	11.2517	1	41.6853	-277.528	1038	0.415287	180	0	-185.6	-245.028	1060.79	0.243455	157.308	1	17.7059	-262.911
-128.711	257.388	1181.01	0.439503	15.5597	0	132.742	132.145	1171.09	0.289701	36.6688	1	-168.659	11.5577	1339.91	0.298769	157.041	0	6.93408	-5.9441	1277.34	0.0706671	30.0928	1	203.929	-230.676	1269.43	0.256879	11.9345	1	142.708	-242.913	899.506	0.157505	23.1515	1	41.6853	-277.528	1038	0	180	0	-189.636	-246.947	1066.71	0.185395	19.7046	1	28.0193	-263.558
-131.643	247.753	1170.74	0.359474	15.8469	0	131.314	134.176	1172.08	0.0667495	38.6297	1	-172.148	8.68161	1328.64	0.303652	27.5601	0	7.86877	-6.39754	1278.76	0.0440119	20.1606	1	199.734	-226.506	1263.06	0.217245	40.8912	0	138.257	-243.673	896.626	0.13389	14.6347	1	45.6809	-275.892	1040.49	0.124702	28.8648	0	-195.882	-247.62	1071.69	0.200348	69.8407	0	39.0207	-264.932
-134.187	242.555	1160.54	0.293258	11.5543	0	126.329	135.492	1173.43	0.133251	30.2932	1	-171.646	8.63303	1324.76	0.0977498	51.5247	0	8.80695	-8.0445	1282.67	0.108615	44.1959	1	187.355	-218.447	1261.13	0.372429	14.1161	0	135.345	-243.943	893.515	0.10675	15.6526	1	61.1883	-273.485	1041.63	0.39335	2.01593	0	-198.074	-243.719	1071.95	0.112057	106.524	0	47.7893	-265.767
-134.565	234.019	1142.51	0.498808	5.76999	0	122.434	136.923	1177.52	0.145784	9.29774	1	-174.013	12.4055	1320.57	0.152846	31.871	0	10.6638	-11.0406	1283.95	0.0937536	43.0521	1	174.98	-213.42	1261.47	0.334045	9.30594	0	129.591	-246.011	889.157	0.187712	36.3629	1	72.2301	-271.881	1042.05	0.27915	15.6576	1	-197.708	-244.254	1073.73	0.0474396	43.976	0	49.9595	-266.949
-134.277	227.529	1131.53	0.318887	14.6871	0	118.575	137.464	1181.02	0.130834	19.3151	1	-174.018	14.3045	1319.69	0.0523425	91.5186	0	11.6139	-12.2924	1287.01	0.0861	15.1964	1	165.836	-209.934	1260.13	0.246901	16.7707	0	128.622	-245.659	888.711	0.0280849	33.631	0	79.6963	-269.375	1044.03	0.203008	6.91723	1	-195.072	-243.18	1076.62	0.101309	53.925	0	61.3399	-268.524
-136.476	222.599	1123.66	0.238603	17.4575	0	108.85	140.097	1185.4	0.27472	56.4364	0	-177.372	22.6771	1339.09	0.534815	12.2291	0	13.4943	-13.548	1289.86	0.0909054	5.86033	0	158.474	-209.328	1258.41	0.189645	12.9777	0	118.928	-247.538	887.396	0.249044	14.5661	0	84.9989	-267.884	1046.09	0.146974	11.4121	1	-195.991	-242.868	1081.29	0.119291	30.1229	0	63.095	-271.493
-136.211	219.137	1115.56	0.220398	0.723317	0	105.48	142.45	1183.07	0.118179	53.0136	0	-180.103	26.8848	1360.46	0.54879	24.0717	1	15.3923	-15.2003	1293.52	0.111045	43.8837	0	145.609	-205.334	1256.28	0.34095	15.8451	0	115.452	-248.71	886.053	0.0976587	31.0051	0	90.5545	-265.194	1047.67	0.159323	14.085	1	-200.069	-243.212	1086.07	0.157289	10.4806	1	69.671	-276.726
-135.886	215.136	1106.51	0.247579	7.10615	0	96.5303	145.374	1186.65	0.251893	34.1842	0	-183.123	32.3816	1368.72	0.259168	18.1774	1	14.4917	-15.9891	1296.19	0.0731844	22.4891	0	133.455	-202.016	1250.47	0.346786	28.6069	0	112.05	-249.896	881.585	0.143484	19.8357	0	99.7871	-263.338	1050.44	0.24537	4.73934	1	-202.383	-243.797	1089.94	0.113755	4.29905	1	74.1154	-282.409
-136.241	209.437	1096.61	0.285701	9.71741	1	91.9888	146.596	1193.36	0.204792	19.6159	0	-184.803	38.8114	1373.81	0.209392	27.6102	1	13.573	-16.45	1297.21	0.0362214	29.0471	0	120.155	-200.049	1251.2	0.336596	7.96799	0	108.157	-250.03	871.339	0.274029	44.4039	1	103.823	-262.678	1051.98	0.109256	5.18729	1	-208.423	-244.504	1100.61	0.306997	30.539	1	78.8168	-284.126
-134.645	202.985	1081.91	0.40336	3.52292	1	85.4451	147.896	1198.12	0.204929	9.60385	0	-184.082	43.6887	1375.47	0.130053	35.9219	1	12.6892	-18.6375	1301.5	0.122279	14.431	0	113.034	-198.832	1252.6	0.183967	8.55672	0	100.674	-251.601	867.746	0.211202	27.8543	1	110.03	-262.195	1054.02	0.163831	0.495267	1	-209.489	-242.246	1106.48	0.159465	24.3922	1	83.0932	-284.577
-134.036	196.516	1067.07	0.404863	10.6278	1	78.8283	148.667	1201.48	0.186507	21.4599	0	-183.89	47.7198	1381.08	0.172722	39.2029	1	9.93464	-20.7658	1307.89	0.181904	39.0267	0	103.162	-197.756	1253.14	0.248618	49.0568	0	94.1649	-251.128	859.934	0.254498	15.375	1	117.368	-261.595	1056.38	0.19325	19.0934	1	-211.577	-241.547	1109.66	0.0966835	40.7538	1	88.2368	-286.329
-134.219	193.572	1062.6	0.133889	5.67935	1	66.1115	153.957	1204.26	0.351276	6.3346	0	-184.038	51.1541	1382.02	0.0890809	52.3937	0	-3.23687	-24.4193	1314.38	0.378296	33.6124	0	97.0506	-193.633	1247.23	0.236171	34.7962	0	88.8674	-251.459	856.104	0.163627	12.4296	1	124.18	-260.772	1056.23	0.171568	65.693	1	-211.355	-241.807	1112.48	0.0710792	6.40943	1	97.4699	-286.96
-133.954	188.913	1056.52	0.19155	20.1993	1	60.2129	155.711	1205.26	0.155845	32.2319	0	-183.478	55.3487	1378.92	0.131193	38.2179	0	-5.13732	-26.595	1317.37	0.103915	26.094	0	92.668	-191.856	1246.77	0.118795	26.9706	0	84.4404	-251.321	851.257	0.164159	11.3047	1	126.863	-261.082	1061.69	0.152352	99.4075	0	-211.513	-242.286	1117.22	0.119225	13.8002	1	100.568	-288.341
-132.979	186.294	1048.33	0.21655	5.47001	0	56.8995	156.199	1208.12	0.11026	10.0685	1	-183.595	57.3391	1378.94	0.049847	23.5029	0	-8.01653	-27.6217	1324.62	0.196818	44.277	0	77.8859	-191.853	1249.38	0.375282	37.1784	0	80.3336	-252.404	846.774	0.154378	26.3237	1	134.873	-256.523	1056.05	0.270228	13.391	0	-212.124	-242.124	1120.01	0.0714105	4.2384	1	108.616	-289.056
-131.63	182.538	1039.48	0.242583	9.16907	0	50.006	158.448	1213.03	0.218871	16.9666	1	-185.236	62.1359	1377.36	0.132717	41.7925	0	-14.7201	-31.6815	1328.02	0.213604	48.3641	1	70.71	-191.264	1245.73	0.201797	20.9326	1	78.3393	-251.93	841.499	0.141481	3.94292	1	141.447	-253.113	1048.7	0.260772	27.6238	0	-212.865	-242.169	1123.92	0.0996103	4.23679	1	108.36	-288.503
-131.9	175.896	1025.19	0.394044	18.6304	0	44.2816	163.008	1218.73	0.231873	24.2567	1	-195.788	68.2327	1376.15	0.306173	12.7972	0	-17.6098	-30.5941	1331.92	0.124216	37.6152	1	66.0606	-189.273	1241.29	0.168229	21.1405	1	76.4882	-251.838	836.366	0.136437	61.1283	1	149.382	-251.132	1045.81	0.216908	19.3037	0	-214.085	-241.842	1129.51	0.14321	33.0435	1	112.91	-289.68
-132.634	169.014	1017.89	0.251521	5.68936	0	38.0877	165.046	1221.25	0.174783	5.59256	1	-202.808	71.4302	1376.94	0.193851	28.3359	0	-23.3977	-31.5131	1334.26	0.157762	19.5569	1	62.3884	-187.005	1239.6	0.115885	23.7875	1	72.2774	-252.515	835.652	0.108104	37.7408	1	160.71	-247.604	1045.71	0.296633	24.9218	0	-216.112	-241.315	1131.55	0.0730884	42.8083	0	113.164	-290.326
-134.565	161.447	1009.76	0.281815	39.4395	0	32.7219	166.945	1222.85	0.147806	86.6396	1	-205.576	73.4396	1375.69	0.0910782	35.5587	1	-30.2493	-30.9472	1339.5	0.216085	32.1959	1	54.4426	-185.055	1238.87	0.205365	19.6354	1	68.9938	-253.295	832.025	0.123871	24.9677	1	166.838	-244.778	1042.66	0.18511	13.2489	1	-216.233	-239.602	1136.32	0.126778	52.5137	0	119.857	-291.879
-123.316	151.206	989.411	0.635137	29.289	0	29.5354	170.243	1210.99	0.317831	18.5884	0	-224.848	77.2034	1377.63	0.493299	97.4113	1	-32.2943	-30.6154	1345.01	0.147275	7.88571	1	48.1931	-184.507	1236.23	0.170182	7.25198	1	66.6662	-254.101	831.003	0.0666636	19.2252	0	172.648	-242.945	1038.24	0.188272	10.4712	1	-212.68	-237.774	1138.79	0.117464	20.4669	0	125.255	-290.06
-122.992	146.595	984.805	0.163116	11.2038	0	21.6912	174.144	1199.5	0.361288	46.91	0	-224.714	77.6577	1376.61	0.0281121	100.563	1	-33.3091	-30.6246	1346.97	0.0550724	7.08884	1	42.7	-183.529	1233.2	0.158671	54.7626	1	53.2323	-255.338	828.956	0.341127	5.14892	0	178.898	-241.854	1034.9	0.179214	13.0028	1	-208.589	-237.069	1143.29	0.153046	47.7507	0	130.036	-288.589
-123.842	135.924	969.707	0.46271	18.9301	1	11.7853	180.876	1198.19	0.301196	10.4508	0	-233.819	79.0301	1377.91	0.232452	90.1456	1	-36.439	-30.6602	1355.41	0.225085	55.27	1	36.3552	-182.66	1236.36	0.17851	38.5549	0	43.6782	-257.071	827.241	0.24651	15.6773	0	190.228	-241.235	1031.57	0.295636	9.34871	1	-209.049	-237.739	1149.96	0.167924	38.6568	0	133.201	-287.994
-122.015	130.409	964.298	0.198444	12.427	1	6.54708	185.393	1196.42	0.178544	18.4042	0	-233.742	80.4777	1376.88	0.0444293	60.4791	1	-39.3787	-30.2503	1356.18	0.0766964	39.6741	1	30.801	-179.513	1248.34	0.339483	13.3917	0	37.4416	-256.891	827.265	0.155983	33.4643	0	193.103	-241.457	1030.38	0.0779878	14.8217	1	-206.555	-236.262	1154.55	0.135741	42.9374	0	132.451	-286.667
-118.475	124.906	959.331	0.205381	26.1033	1	-1.37343	189.512	1191.65	0.252984	19.5497	0	-237.431	82.5427	1375.79	0.10913	38.6333	1	-43.207	-26.0351	1356.93	0.143571	88.4014	0	28.0637	-178.324	1251.78	0.113727	39.4215	0	29.1215	-257.854	832.655	0.249008	30.7311	0	197.541	-241.541	1027.04	0.138854	32.1713	1	-207.852	-236.504	1161.21	0.169686	53.8675	0	148.288	-284.03
-116.777	119.931	949.515	0.278359	5.57878	1	-5.52447	192.716	1190.63	0.133552	38.3389	0	-238.462	82.5925	1376.05	0.0266059	109.053	1	-44.0087	-25.5321	1351.22	0.144746	80.6759	0	18.7972	-170.341	1254.43	0.312908	25.6595	0	25.1472	-256.275	839.139	0.194163	63.7275	0	205.394	-240.882	1026.32	0.197841	4.45802	1	-202.881	-235.865	1166.65	0.184828	15.5676	0	150.24	-283.783
-115.204	114.896	941.605	0.237707	7.68159	1	-12.3558	196.726	1181.55	0.301148	8.03643	0	-237.108	85.5036	1363.79	0.316828	11.0362	0	-56.6715	-19.4441	1351.22	0.351256	12.3586	0	6.21489	-167.1	1257.66	0.33466	11.8625	0	20.1791	-258.79	839.672	0.139844	20.6625	1	211.096	-240.202	1026.19	0.143604	22.2907	1	-200.941	-235.715	1170.43	0.106458	22.8002	0	151.75	-283.95
-111.995	107.581	932.209	0.308317	22.8939	1	-18.2146	198.665	1173.98	0.244314	18.5316	0	-237.64	86.6929	1355.98	0.197801	159.101	0	-67.484	-11.969	1353.2	0.332315	23.1272	0	-5.38259	-163.356	1263.43	0.337105	6.16223	0	14.084	-260.2	838.575	0.158788	16.238	1	218.49	-239.318	1022.95	0.203075	5.54955	1	-200.414	-235.864	1177.04	0.165646	59.2054	0	156.006	-283.043
-110.766	106.73	928.889	0.0910175	35.9741	1	-23.5326	202.431	1169.1	0.203522	26.2897	0	-237.077	85.7625	1357.85	0.0539291	149.053	0	-78.6341	-4.98015	1361.28	0.386062	46.1317	0	-22.7896	-158.502	1274.35	0.527907	31.8258	0	7.84238	-259.901	837.97	0.15695	19.78	1	223.115	-239.255	1020.96	0.125815	29.1394	0	-197.293	-235.343	1178.62	0.0884024	6.34356	0	159.594	-282.222
-108.762	102.633	925.785	0.137922	12.9642	1	-29.4607	204.087	1167.2	0.160997	9.32992	0	-236.715	85.8728	1348.86	0.22479	12.9878	0	-83.4548	-2.61454	1359.92	0.138494	28.6767	0	-27.6333	-152.29	1282.57	0.284603	36.7918	0	2.28908	-261.548	836.866	0.147423	39.8702	1	226.562	-239.059	1016.5	0.141089	31.604	0	-194.13	-234.403	1180.25	0.0920522	78.4438	1	163.545	-282.173
-106.923	96.9604	919.69	0.213169	20.2598	0	-32.8821	205.211	1166.69	0.0909444	39.7552	0	-236.148	88.3288	1338.77	0.26	15.7724	0	-98.4001	0.910166	1363.03	0.39169	18.0947	0	-38.8389	-148.766	1287.38	0.317373	10.0334	1	-0.81076	-262.432	838.658	0.0922022	36.3658	1	227.923	-236.798	1006.14	0.26735	18.4378	0	-186.552	-237.821	1172.64	0.281797	36.3954	1	167.022	-282.472
-104.608	93.0727	910.155	0.263866	6.22725	0	-36.2208	206.406	1162.77	0.132121	6.09754	0	-237.03	91.0272	1332.99	0.161027	24.1466	1	-103.388	0.474027	1364.36	0.129473	105.636	0	-47.3338	-144.601	1292.54	0.269349	4.26699	1	-4.25271	-263.488	846.531	0.216433	11.7786	1	230.483	-236.226	1000.6	0.153169	19.0043	0	-184.883	-238.078	1172.38	0.0427064	59.8032	1	169.178	-283.981
-103.329	89.124	899.8	0.278878	20.8626	0	-45.6805	211.585	1151.11	0.397168	80.6728	0	-238.621	91.2886	1315.54	0.438278	16	1	-103.02	5.89478	1360.51	0.166435	89.2834	0	-54.0461	-140.73	1296.32	0.215598	32.2531	1	-8.66568	-265.286	853.072	0.202325	30.9535	1	233.245	-236.593	997.399	0.1061	27.5784	1	-183.496	-238.121	1174.08	0.0548526	55.5089	1	176.461	-283.495
-102.645	82.9166	892.832	0.233932	25.1867	0	-36.2248	211.168	1140.04	0.364054	42.2526	0	-237.684	91.0228	1310.41	0.130517	8.92262	1	-110.883	7.33594	1361.61	0.201755	180	0	-57.0698	-139.783	1301.2	0.145473	23.1851	1	-16.6979	-266.674	856.768	0.223746	31.9507	1	237.735	-236.544	995.571	0.121196	59.315	1	-180.899	-238.362	1173.87	0.0654235	103.342	0	180.945	-282.922
-100.331	76.795	889.691	0.181475	35.4552	0	-36.3188	213.737	1125.04	0.380409	13.0286	0	-235.893	92.009	1301.17	0.236536	82.1528	1	-110.883	7.33594	1361.61	0	180	0	-62.8108	-138.408	1305.18	0.177969	94.3385	1	-22.7452	-267.527	855.962	0.154002	0.306893	1	239.137	-238.461	987.244	0.216468	51.453	1	-181.524	-238.762	1177.65	0.0965171	64.7886	0	182.885	-284.21
-96.8687	72.8748	881.355	0.246038	15.4692	0	-38.5525	216.551	1114.94	0.268079	22.0969	0	-235.855	92.4966	1301.16	0.0122281	39.4344	1	-115.763	10.1722	1361.91	0.1413	8.0005	0	-66.1958	-132.892	1296.98	0.261269	37.1189	1	-28.186	-268.322	855.228	0.138684	159.9	1	244.134	-238.535	984.365	0.144206	17.3308	1	-173.072	-242.213	1183.36	0.269098	57.5976	0	186.576	-284.045
-93.2755	69.0363	876.543	0.178178	19.9383	1	-38.0539	216.142	1100.6	0.358858	18.6467	1	-234.114	96.6316	1297.82	0.139773	30.8365	1	-122.686	13.1004	1362.78	0.189166	4.46274	1	-70.7823	-128.137	1295.09	0.171801	17.3688	0	-23.5521	-265.838	856.362	0.134471	100.242	0	248.046	-238.937	980.173	0.143684	35.9197	1	-162.705	-239.289	1180.93	0.276036	12.2468	0	188.494	-284.468
-89.562	62.3247	863.012	0.388861	2.8784	1	-37.7714	218.209	1093.85	0.176601	17.4639	1	-234.777	101.799	1295.88	0.139022	59.1127	1	-127.632	15.5544	1363.13	0.138312	14.8281	1	-77.2656	-123.923	1294.52	0.193831	17.3137	0	-24.4901	-264.745	856.573	0.0363954	105.499	0	251.756	-239.105	979.449	0.0946111	91.6325	1	-154.236	-237.269	1180.83	0.217689	8.94627	0	193.429	-285.654
-88.2644	59.2857	857.192	0.167314	10.6351	1	-37.3882	218.15	1086.36	0.187438	6.6489	1	-233.715	102.971	1290.76	0.134052	27.9127	0	-138.689	18.6094	1365.96	0.295393	13.8457	1	-95.951	-116.08	1298	0.514062	38.9845	0	-21.6408	-264.612	860.14	0.11419	59.4384	0	250.366	-238.924	973.229	0.159414	71.7166	1	-138.115	-235.831	1179.7	0.405612	47.9441	0	193.495	-286.358
-87.6473	56.9132	850.284	0.183251	12.1736	1	-35.2988	217.728	1073.77	0.3193	3.86478	1	-233.438	103.885	1289.72	0.0352455	30.4899	0	-144.722	21.6364	1366.61	0.169524	89.3203	1	-102.29	-105.786	1296.64	0.304139	17.9161	0	-23.2648	-264.971	864.471	0.115965	180	1	255.135	-239.347	970.355	0.139584	14.9058	1	-129.553	-238.5	1187.03	0.28959	26.4157	0	196.354	-285.888
-87.3371	54.8381	846.852	0.100559	8.50025	1	-33.4105	216.885	1064.54	0.236407	2.35393	1	-232.599	104.624	1285.63	0.106028	1.40793	0	-144.397	22.9898	1363.72	0.0801413	103.152	1	-107.557	-99.4641	1293.24	0.222671	21.4293	0	-23.2648	-264.971	864.471	0	180	1	258.522	-240.186	966.968	0.121579	43.2209	1	-119.628	-240.96	1189.39	0.262409	14.8994	0	194.454	-283.172
-86.1296	50.2556	841.03	0.187672	9.64181	1	-31.5773	216.327	1054.46	0.256521	3.36635	1	-230.676	106.525	1276.43	0.239615	1.43719	0	-149.39	24.0198	1364.97	0.131217	14.2354	0	-112.957	-96.3613	1291.77	0.159927	29.6688	0	-24.8383	-268.07	894.902	0.765732	2.32448	1	258.852	-241.145	955.689	0.283106	47.8157	1	-111.145	-243.704	1189.19	0.22295	23.7746	0	193.301	-281.333
-82.9847	44.5618	833.82	0.242756	91.1497	1	-30.5177	215.656	1046.15	0.210218	29.6083	0	-229.828	107.259	1272.36	0.105729	3.25615	0	-152.342	25.4691	1365.67	0.0840444	7.39293	0	-123.357	-93.9673	1293.9	0.272025	56.2495	0	-25.5629	-269.621	905.923	0.278825	2.66014	1	260.057	-241.19	954.659	0.0396476	72.798	0	-106.184	-245.242	1191.33	0.140477	36.258	0	196.964	-281.505
-90.4875	42.051	832.746	0.199606	63.0043	0	-29.2011	216.713	1043.38	0.0810666	15.2415	0	-228.181	108.242	1264.23	0.208808	15.8167	0	-155.371	26.495	1366.43	0.0821785	3.31762	0	-126.765	-88.9378	1290.87	0.169738	19.5112	1	-26.0406	-271.268	914.736	0.224448	28.4134	1	256.76	-243.045	946.99	0.213787	64.848	0	-94.5903	-247.482	1188.54	0.303331	13.8776	0	197.937	-280.958
-93.9191	35.9989	819.061	0.383815	8.95622	0	-26.6826	219.129	1031.41	0.311649	21.6305	0	-223.451	111.716	1253.63	0.302837	46.5108	1	-160.523	28.5897	1367.77	0.143028	34.2173	0	-132.8	-84.8469	1286.54	0.211978	22.0675	1	-25.337	-270.358	918.297	0.0935563	28.4933	1	262.308	-242.916	940.542	0.212676	31.3341	0	-75.8568	-251.73	1178.72	0.539305	21.8682	0	198.621	-280.985
-94.8697	31.851	811.962	0.206911	16.5212	0	-25.7628	223.961	1023.83	0.225966	12.4661	0	-209.114	116.054	1249.15	0.390822	44.9035	1	-163.729	33.4646	1370.37	0.159673	26.1944	0	-135.316	-80.7221	1284.2	0.134164	21.8722	1	-25.7542	-271.884	926.333	0.204766	30.2314	1	262.71	-243.241	938.414	0.0547388	18.8611	0	-62.9776	-255.523	1177.44	0.33719	16.3382	0	200.903	-280.857
-96.5339	26.1949	806.525	0.200494	11.9875	0	-26.3023	229.783	1017.08	0.223138	9.61167	0	-205.375	117.688	1241.71	0.212294	15.6538	1	-167.715	37.4183	1370.42	0.140358	48.9037	0	-142.316	-75.7421	1280.96	0.229525	7.59069	1	-26.2898	-270.974	929.021	0.0721948	32.9183	1	262.557	-244.272	935.819	0.069911	23.8122	0	-53.3274	-256.805	1174.02	0.257965	4.00146	1	206.062	-280.273
-100.417	19.5909	800.676	0.240968	14.3006	0	-26.087	234.595	1009.53	0.223902	28.8512	0	-203.343	117.627	1234.64	0.183759	25.2043	1	-167.57	39.7429	1370.29	0.0583102	50.3851	0	-146.677	-71.6466	1278.94	0.157845	4.74161	1	-26.6235	-272.919	937.207	0.2105	21.5222	0	263.442	-244.285	928.658	0.180383	9.34066	1	-41.6411	-258.677	1170.7	0.307256	15.2658	1	205.308	-280.078
-103.867	13.8455	792.203	0.270077	20.6256	0	-25.1755	238.841	1007.09	0.124622	29.1079	0	-200.989	118.716	1231.4	0.103708	11.0232	1	-167.05	41.9913	1367.25	0.0954819	18.0258	0	-150.2	-68.4671	1277.76	0.122306	47.7148	1	-27.8577	-272.925	940.703	0.0926834	65.4953	0	266.206	-244.1	919.209	0.246189	56.8193	1	-33.0543	-261.07	1165.62	0.256546	7.46714	1	206.301	-280.46
-103.514	5.09267	775.713	0.466809	47.9386	1	-22.8304	244.24	997.88	0.273186	5.17271	0	-199.547	119.856	1228.31	0.0899397	6.61779	1	-167.661	44.3278	1364.54	0.0907025	37.3728	0	-151.489	-66.091	1273.16	0.133256	7.89379	0	-40.3911	-273.782	941.824	0.315316	51.3165	0	260.301	-245.004	912.219	0.229863	23.9671	1	-24.5422	-263.667	1158.89	0.278855	5.83541	1	207.324	-280.453
-107.055	1.54669	773.3	0.139044	50.6605	1	-20.2875	248.496	988.957	0.255193	17.725	0	-195.854	122.953	1221.99	0.198838	4.74881	0	-166.477	45.4891	1355.74	0.223864	58.6946	0	-152.882	-59.9496	1262.2	0.316186	34.4703	0	-45.9207	-274.627	950.204	0.25189	5.00673	0	258.41	-245.741	905.67	0.171418	15.4611	1	-17.7645	-266.424	1152.46	0.24357	29.0765	1	210.227	-280.602
-106.588	-0.660264	769.921	0.10158	31.281	1	-19.7601	250.065	981.009	0.202952	20.879	1	-192.91	126.144	1215.87	0.187521	9.60886	0	-167.361	45.498	1355.02	0.0285134	60.1869	0	-160.13	-55.3568	1255.11	0.278233	40.4823	0	-47.608	-274.781	953.254	0.0872198	31.3706	0	257.965	-245.332	901.832	0.097122	20.8237	1	-11.1823	-266.298	1150.07	0.175091	7.54234	1	212.322	-280.798
-110.556	-7.98619	763.077	0.269552	5.35274	1	-19.8395	254.302	974.125	0.202109	8.85467	1	-188.078	128.997	1207.56	0.250615	44.8558	0	-174.23	54.333	1354.75	0.279863	12.8754	0	-160.211	-45.6163	1241.97	0.408924	13.1783	0	-55.4526	-274.68	957.751	0.226074	9.45555	0	259.734	-245.167	894.575	0.186784	19.699	1	-3.03701	-266.209	1145.83	0.229542	59.7626	1	215.42	-281.352
-112.166	-11.7936	759.255	0.140753	39.7114	1	-19.6038	257.098	967.572	0.178206	12.138	1	-190.347	132.735	1200.2	0.214051	42.7809	0	-182.213	60.8755	1354.75	0.25803	32.0794	1	-162.554	-36.4586	1232.87	0.328044	7.84313	0	-66.3552	-274.655	961.803	0.290776	19.9946	1	259.282	-245.006	890.275	0.108174	4.063	1	-2.76241	-265.601	1140.4	0.136778	19.2332	0	215.596	-280.962
-117.454	-17.5143	758.285	0.196265	10.3477	0	-18.5753	259.104	963.699	0.112026	9.45921	1	-190.57	142.403	1196.27	0.261016	36.732	0	-190.796	70.0268	1347.14	0.366918	44.3671	1	-163.144	-28.6717	1224.35	0.288826	6.51849	0	-72.6882	-273.464	966.872	0.204964	21.7187	1	257.746	-244.747	881.596	0.220432	8.67284	1	0.637677	-264.347	1132.08	0.226979	23.2841	0	218.157	-281.347
-126.766	-24.8758	755.64	0.304043	19.076	0	-17.1731	261.42	960.401	0.106675	22.7092	1	-184.037	150.534	1191.4	0.287786	38.5105	0	-194.89	72.6235	1348.07	0.123437	51.4194	1	-163.791	-23.1393	1216.74	0.235898	17.2216	0	-78.4775	-273.921	969.084	0.15536	6.56256	1	257.516	-244.958	875.565	0.150988	3.1088	1	0.530116	-263.403	1127.05	0.127948	11.0712	0	218.498	-281.291
-132.839	-31.7595	756.212	0.229933	26.5738	1	-16.1697	262.755	954.875	0.144333	4.42641	1	-183.739	154.678	1185.76	0.175149	19.4798	0	-197.346	79.3261	1344.7	0.197385	33.8016	1	-164.591	-13.3382	1209.42	0.306447	15.4594	0	-84.3902	-274.496	972.156	0.167204	5.32063	1	257.133	-245.476	869.409	0.154749	18.0882	1	-0.439727	-262.946	1122.02	0.128553	29.0305	0	218.623	-281.278
-136.776	-36.8868	759.927	0.186393	20.9843	1	-15.3098	263.889	948.393	0.165893	7.91456	1	-180.79	158.478	1178.82	0.210916	16.9181	1	-201.311	83.3355	1344.58	0.141008	67.9541	1	-167.255	-7.14614	1203.23	0.228701	7.31866	1	-89.5991	-274.663	975.358	0.152916	15.5803	1	255.878	-246.419	865.84	0.0974523	8.77144	1	-3.51364	-262.062	1118.32	0.122237	39.4119	1	207.584	-278.627
-140.419	-45.3057	762.12	0.235801	10.4309	1	-15.3305	265.138	942.507	0.150453	9.30304	0	-179.737	161.608	1175.67	0.114152	20.548	1	-201.406	86.0151	1339.75	0.137975	9.10485	0	-170.116	-2.26504	1198.87	0.17859	48.9204	1	-95.2538	-275.117	977.005	0.14768	32.5434	1	255.357	-246.8	863.428	0.0624296	46.8379	1	-3.48231	-261.208	1114.24	0.104272	7.06079	1	202.005	-279.1
-144.458	-51.6534	763.18	0.18995	11.955	1	-14.7445	265.682	933.919	0.215608	6.67003	0	-179.308	167.54	1172.67	0.166551	46.0631	1	-199.444	92.6029	1327.67	0.347574	15.1282	0	-184.108	0.140164	1194.87	0.368775	74.6576	1	-96.7907	-275.151	978.75	0.0581387	16.1377	1	256.166	-246.851	862.248	0.0357849	25.5601	1	-2.51718	-259.52	1106.98	0.18794	22.5673	1	200.136	-278.222
-146.394	-55.2696	764.61	0.108596	9.04968	1	-15.0781	265.807	925.03	0.222404	32.6177	0	-176.845	170.309	1164.06	0.234267	17.3954	1	-195.13	96.7489	1318.03	0.2837	21.2543	0	-183.682	3.3273	1187.1	0.210106	6.44871	1	-99.8635	-275.407	985.259	0.180045	32.8289	0	257.084	-248.006	857.82	0.116682	70.9088	1	-0.966258	-258.669	1104.37	0.0788579	42.2141	1	195.753	-276.433
-148.834	-61.6579	766.243	0.17577	11.6857	1	-15.2317	269.259	919.801	0.156689	11.042	0	-173.516	174.354	1157.96	0.200996	11.6932	1	-191.709	101.593	1313.37	0.188503	15.3	0	-182.843	5.15868	1182.18	0.13308	34.158	1	-107.06	-274.936	989.808	0.213182	25.316	0	266.158	-244.362	855.267	0.252656	17.368	0	-1.04844	-259.19	1101.83	0.0648157	18.0583	1	191.444	-275.798
-150.344	-69.4709	769.169	0.21196	27.3998	1	-14.915	271.648	914.254	0.151206	17.4067	0	-171.421	178.829	1150.25	0.228988	8.66719	1	-189.009	110.594	1306.88	0.285503	5.20405	0	-183.77	12.0851	1176.6	0.223494	26.8042	1	-109.797	-275.292	993.954	0.1245	71.7231	0	272.112	-242.103	855.567	0.159384	55.2039	0	-1.15053	-258.992	1100.07	0.0443973	4.63937	1	186.017	-274.469
-153.503	-75.9548	768.805	0.180544	6.35058	1	-14.3438	272.036	911.517	0.070567	36.8148	0	-168.913	183.334	1144.32	0.196555	5.57013	1	-187.443	118.708	1301.59	0.245323	11.6648	0	-184.288	15.5111	1169.04	0.207931	38.9205	1	-104.402	-274.476	1000.92	0.22118	13.9708	0	273.906	-237.549	852.954	0.138706	62.1039	0	-1.07552	-258.64	1096.89	0.0800112	66.7214	1	183.077	-273.854
-156.863	-83.3196	769.27	0.202708	7.30816	1	-13.372	273.991	909.596	0.0727084	42.1595	1	-167.624	185.865	1140.34	0.122103	7.15936	1	-184.865	124.836	1296.16	0.214573	19.8122	0	-188.66	21.6513	1164.66	0.217947	33.257	1	-100.479	-275.018	1008.63	0.216809	85.6285	0	279.54	-231.881	857.544	0.230396	15.9959	1	-5.8026	-258.868	1094.67	0.130632	18.194	1	180.755	-273.448
-159.697	-87.9274	769.763	0.1358	26.2358	1	-11.7609	274.586	899.265	0.261807	73.4712	1	-166.414	190.463	1133.79	0.202412	30.7619	1	-184.073	131.263	1286.54	0.290047	11.8168	0	-189.556	22.9257	1164.74	0.0389971	27.6688	0	-108.644	-280.593	1013.33	0.273671	72.811	0	287.181	-226.06	860.227	0.24934	5.75927	1	-9.71786	-259.597	1094.08	0.100665	84.7195	0	166.311	-272.771
-160.299	-93.54	771.039	0.144679	13.7853	1	-11.8417	274.908	899.172	0.00861208	69.4342	1	-165.688	193.208	1132.57	0.0772729	43.9872	1	-185.1	136.503	1279.93	0.212365	22.4708	1	-190.291	28.4015	1164.69	0.138129	54.0952	0	-106.716	-281.224	1022.19	0.227099	25.6835	1	291.466	-222.055	861.704	0.151198	9.67512	1	-9.70132	-257.539	1086.58	0.194391	6.49773	0	156.675	-273.763
-162.703	-100.075	772.831	0.179747	29.143	1	-10.2568	276.053	891.538	0.196999	80.0825	1	-164.03	195.79	1125.76	0.186729	8.06727	1	-183.542	140.448	1270.14	0.266738	6.55366	1	-202.49	37.098	1173.4	0.433179	37.1826	0	-106.919	-282.495	1025	0.0773974	10.5064	1	295.911	-216.461	862.854	0.180924	60.8004	1	-9.49482	-256.135	1077.68	0.225336	49.3592	0	149.428	-274.264
-167.167	-104.305	772.975	0.153797	32.7794	1	-9.61273	276.706	891.606	0.0229825	91.1858	1	-162.356	198.963	1120.02	0.169261	6.19282	1	-182.7	145.369	1260.57	0.269741	4.29609	1	-212.187	41.5835	1172.35	0.268388	13.3277	1	-107.791	-284.484	1032.99	0.206967	17.2673	1	295.446	-215.311	862.865	0.0310096	61.8168	1	-17.8356	-256.851	1069.78	0.287701	5.80083	0	143.106	-273.816
-168.755	-110.18	774.209	0.155257	33.9483	1	-9.38338	276.771	887.734	0.0970007	10.626	1	-160.72	202.275	1115.31	0.149581	9.53685	0	-182.512	148.705	1254.9	0.164576	57.9396	1	-214.463	43.0722	1171.57	0.0707736	26.9908	1	-110.246	-287.984	1039.85	0.201998	12.3793	1	298.988	-211.024	863.676	0.140488	32.3276	1	-27.3035	-256.646	1059.56	0.348411	10.3985	0	134.64	-272.899
-174.61	-116.21	773.269	0.21142	43.051	1	-9.26183	276.374	885.401	0.059236	20.7682	1	-159.938	204.09	1111.7	0.102783	73.1067	0	-182.78	153.279	1254.76	0.114605	51.6866	1	-220.573	44.9518	1172.21	0.160605	8.33546	1	-111.487	-289.133	1044.31	0.119394	7.0824	1	300.518	-207.067	862.262	0.111806	29.4427	1	-34.684	-257.098	1053.91	0.232693	7.81935	0	127.593	-272.11
-175.17	-122.181	774.631	0.153751	15.7455	1	-8.81221	277.025	881.959	0.0882972	73.4445	1	-146.904	198.352	1106.63	0.37792	17.2522	0	-181.857	157.047	1249.89	0.155529	16.2753	1	-224.032	45.4826	1172.56	0.0879425	27.5847	1	-113.649	-290.86	1049.6	0.149231	45.8943	0	301.58	-204.859	862.723	0.0623191	82.6097	1	-41.1169	-257.774	1047.44	0.228653	5.52729	1	121.495	-272.272
-176.638	-127.194	774.758	0.130627	8.56444	0	-17.4844	279.631	878.484	0.242482	19.8583	0	-138.481	196.044	1100.48	0.267074	180	0	-180.954	159.325	1244.05	0.158367	6.18724	0	-225.827	46.8061	1172.75	0.0559398	22.4426	1	-133.398	-294.35	1057.25	0.536569	26.5478	0	293.73	-201.321	873.376	0.342425	28.3829	0	-47.3968	-257.785	1041.88	0.209658	11.3916	1	114.535	-271.737
-177.464	-132.858	775.202	0.143511	100.955	0	-22.7893	281.202	873.699	0.182857	58.4374	0	-138.481	196.044	1100.48	0	180	0	-178.425	163.942	1234.22	0.278881	9.01394	0	-233.661	48.7433	1173.55	0.202732	17.9847	1	-136.005	-294.616	1060.08	0.0964257	53.4834	0	286.135	-201.999	878.231	0.225999	63.4365	0	-52.1839	-258.797	1036.18	0.187763	12.4902	1	108.94	-271.736
-185.058	-122.963	805.9	0.828393	56.9923	0	-31.2147	282.58	876.342	0.223427	7.48717	0	-134.365	195.025	1098.38	0.118305	33.0944	0	-176.677	168.715	1227.21	0.216448	0.914045	0	-236.97	50.0877	1172.9	0.0907719	21.923	1	-145.758	-292.605	1059.38	0.249577	47.6363	0	286.355	-198.499	886.682	0.228746	12.3518	1	-53.5232	-259.017	1033.66	0.0716938	21.6306	1	101.775	-271.179
-187.994	-132.566	817.126	0.376558	15.0251	1	-34.2927	282.916	877.728	0.0848157	16.3269	1	-128.484	193.45	1088.07	0.299293	18.5976	0	-175.048	173.422	1220.16	0.215724	6.19657	0	-239.88	52.5057	1171.17	0.103965	48.0325	0	-147.977	-291.644	1061.59	0.0818803	24.7117	0	287.086	-194.338	892.825	0.186384	17.158	1	-58.371	-259.408	1029.53	0.159454	11.2626	1	98.7079	-269.12
-187.088	-141.954	827.506	0.350634	8.90236	1	-41.8189	285.28	879.366	0.201424	29.7867	1	-125.149	192.813	1085.12	0.112519	61.1161	1	-174.755	175.388	1217.19	0.0894723	1.79749	0	-240.199	57.5755	1162.2	0.257728	53.8292	0	-149.817	-290.603	1066.54	0.134634	68.8332	1	289.813	-188.918	898.329	0.204813	8.80283	1	-62.6505	-260.281	1026.95	0.126796	6.50898	1	92.4823	-269.528
-186.909	-148.187	832.609	0.201422	16.8528	1	-42.6491	286.127	879.924	0.0327623	41.4528	1	-124.563	191.401	1084.95	0.0384354	54.0364	1	-174.108	178.53	1212.3	0.146123	2.72155	0	-220.092	63.7753	1147.63	0.63984	60.7072	0	-155.955	-290.798	1066.71	0.153586	21.0535	1	294.724	-182.301	904.696	0.260342	38.5601	1	-66.1223	-260.709	1024.42	0.107908	24.8305	1	86.7535	-269.678
-187.754	-154.843	842.213	0.292889	2.1892	1	-48.4836	288.37	878.97	0.158073	1.26009	1	-121.147	189.837	1081.12	0.134144	12.9476	1	-173.765	181.255	1208.29	0.121483	21.5661	0	-222.683	68.5025	1131.23	0.431554	15.263	0	-162.612	-290.901	1069.49	0.180368	27.1821	1	294.186	-179.917	909.305	0.130417	25.4013	1	-72.3582	-260.083	1022.88	0.161364	58.8978	0	82.7509	-270.33
-189.077	-162.146	853.399	0.335621	5.61503	1	-49.7699	288.832	878.769	0.0345454	13.0847	1	-117.345	186.386	1074.74	0.204724	30.8306	1	-172.353	183.456	1198.68	0.248963	4.29331	0	-222.083	69.5982	1124.36	0.174468	62.6462	0	-167.397	-290.393	1075.08	0.184392	8.13126	1	289.786	-177.887	917.3	0.233694	16.0928	1	-79.6115	-261.949	1029.64	0.252177	42.0449	0	77.5354	-270.107
-190.936	-167.143	861.734	0.247341	10.011	1	-54.6173	289.429	878.329	0.122591	15.7744	1	-114.018	185.537	1072.88	0.0976849	18.9395	1	-171.65	185.311	1189.31	0.239498	4.95369	0	-227.162	76.4377	1120.68	0.232078	71.5235	1	-170.145	-290.662	1078.03	0.100979	23.0089	1	287.512	-176.183	920.089	0.0995516	46.5194	1	-86.2357	-262.978	1029.67	0.167596	25.1756	0	73.5578	-270.752
-192.801	-170.294	870.034	0.226799	3.83412	1	-58.0335	288.934	878.267	0.0863089	20.9619	1	-111.24	185.55	1070.25	0.0955574	66.6487	0	-171.41	185.551	1187.37	0.0491567	7.52471	1	-225.273	76.9623	1111.79	0.227579	15.9004	1	-176.723	-292.703	1081.36	0.191273	16.3035	1	288.984	-173.513	927.836	0.208123	16.6971	1	-92.9587	-265.683	1032.61	0.195428	26.1185	0	66.933	-271.365
-194.242	-174.012	879.43	0.255178	26.1881	1	-62.2327	286.6	877.968	0.120338	17.1905	1	-105.124	185.827	1072.88	0.166563	20.4753	0	-170.631	185.54	1182.66	0.119553	5.04261	1	-224.997	78.6963	1105.86	0.154477	14.4087	1	-183.181	-294.102	1087.23	0.220847	11.5185	1	293.393	-169.923	936.01	0.248932	24.3831	1	-99.5522	-266.36	1032.73	0.165733	0.011779	0	61.9097	-270.462
-194.522	-177.978	883.077	0.134871	30.0348	1	-62.873	285.932	877.884	0.0232354	13.4047	1	-98.2032	183.833	1074.53	0.184745	14.3218	0	-169.921	185.595	1173.33	0.233697	17.3798	1	-222.87	79.6351	1096.03	0.252496	24.7319	1	-191.881	-295.643	1092.37	0.255556	47.9175	1	293.768	-168.172	942.384	0.165516	10.0811	1	-104.682	-266.886	1032.83	0.128954	9.3178	0	51.871	-273.511
-199.76	-182.891	891.98	0.285969	12.1069	1	-67.1811	283.158	877.46	0.128541	24.8356	0	-88.791	181.446	1074.32	0.242815	42.5545	0	-169.624	187.988	1165.8	0.197893	4.95383	1	-223.379	81.6819	1091.18	0.132351	15.2929	1	-192.605	-296.184	1096.1	0.0961335	43.1435	1	296.036	-165.561	951.597	0.246031	24.3969	1	-109.926	-267.525	1033.79	0.134247	41.0639	0	50.7737	-273.612
-202.317	-187.378	897.443	0.187931	5.89659	1	-70.5809	279.815	878.938	0.124793	22.9787	0	-85.9097	181.041	1076.84	0.0962569	8.15441	1	-169.131	189.326	1161.93	0.102976	14.0284	1	-222.636	83.5261	1087.21	0.111008	24.2302	1	-189.571	-295.013	1101.76	0.163028	42.7341	0	297.597	-162.096	955.601	0.138	33.4126	1	-113.964	-265.161	1033.2	0.117906	50.9457	0	44.9101	-273.622
-204.236	-192.352	903.08	0.193982	11.4557	1	-75.7707	277.111	879.087	0.14635	14.9197	0	-81.5604	179.757	1080.15	0.140359	3.06133	1	-168.281	189.762	1157.27	0.118911	28.6504	1	-221.76	83.6153	1079.41	0.196152	23.0783	0	-184.08	-291.95	1103.77	0.165034	13.4102	0	297.586	-160.489	963.559	0.202962	60.8003	1	-118.046	-265.41	1035.78	0.120882	43.7775	0	39.0327	-275.485
-207.912	-197.147	910.361	0.236544	15.7842	1	-81.7845	274.75	880.831	0.167297	19.3339	0	-74.4914	177.156	1085.75	0.234675	20.0258	1	-167.757	191.689	1154.45	0.0863072	21.8465	1	-220.113	87.0467	1071.55	0.21845	17.4556	0	-175.121	-289.194	1108.16	0.258788	46.9466	0	298.451	-154.359	965.561	0.162674	22.3213	1	-122.861	-263.397	1053.98	0.473288	14.1583	1	32.0166	-271.862
-213.284	-200.216	916.736	0.22207	32.5631	0	-84.8529	274.447	882.453	0.0870923	37.9101	0	-67.9096	174.684	1087.85	0.183425	29.697	1	-167.329	192.548	1150.57	0.0999325	59.4003	0	-216.569	90.4537	1065.59	0.193078	22.9219	0	-170.728	-289.147	1121	0.339287	2.94426	0	297.298	-147.482	970.228	0.209774	50.1737	0	-123.021	-261.486	1068.34	0.362111	17.9257	1	22.9008	-271.307
-214.458	-202.927	927.119	0.269871	39.1484	0	-87.2838	275.218	887.337	0.13774	30.3885	0	-64.515	172.655	1091.81	0.139894	27.5572	1	-177.17	196.996	1143.78	0.318934	35.3019	0	-206.638	94.9109	1058.6	0.323453	17.3579	0	-168.146	-289.139	1130.03	0.234849	26.4456	0	289.021	-144.713	976.439	0.267804	23.755	0	-126.403	-259.348	1078.49	0.272915	11.2856	1	18.3831	-269.232
-214.721	-210.49	932.693	0.234993	23.095	0	-86.7435	274.4	903.24	0.39835	0.478729	0	-60.6674	173.093	1095.12	0.127272	46.2061	1	-184.444	197.592	1143.52	0.182596	7.32595	0	-198.48	98.6136	1047.89	0.348936	19.3081	0	-170.459	-291.003	1143.92	0.354994	44.1577	0	285.27	-140.64	981.88	0.194092	11.8185	0	-127.278	-257.761	1085.68	0.185389	43.4756	1	15.698	-267.14
-215.672	-220.426	949.544	0.48963	11.7843	1	-86.3435	273.754	914.135	0.273036	15.9464	1	-57.4887	172.422	1094.97	0.0812986	10.2839	1	-188.576	197.98	1143.9	0.104181	0.00359915	0	-192.485	103.23	1042.91	0.226533	30.5075	0	-165.2	-291.352	1151.56	0.231988	83.5539	0	282.637	-136.474	988.723	0.210813	11.475	0	-134.21	-256.949	1091.42	0.225878	16.1696	1	6.97643	-264.425
-219.223	-227.524	967.624	0.493623	20.2192	1	-88.4053	271.705	924.024	0.257669	28.0961	1	-52.7433	171.298	1095.62	0.12301	114.25	1	-190.23	198.136	1144.05	0.0416924	3.47569	0	-189.69	105.709	1042.71	0.0935479	48.1656	1	-178.629	-296.28	1163.09	0.459286	64.5094	1	279.921	-133.739	996.555	0.218235	9.57885	1	-139.984	-257.816	1098.81	0.235425	6.45299	1	-0.519042	-263.183
-219.221	-232.151	973.362	0.184293	20.1881	1	-94.5748	272.872	933.21	0.278177	11.3451	1	-59.7709	168.716	1105.03	0.300587	22.4663	0	-196.897	199.172	1144.61	0.169275	12.3521	0	-185.404	108.941	1036.05	0.213752	4.22967	1	-173.182	-298.541	1182.15	0.498914	89.5194	1	276.176	-131.274	1003.26	0.201618	10.6278	1	-144.589	-258.754	1103.6	0.167688	9.84704	1	-1.9381	-259.871
-221.893	-236.933	984.828	0.31768	5.70186	1	-98.7721	272.263	938.831	0.176036	8.64484	1	-62.7107	169.197	1112.86	0.209511	25.7441	0	-207.472	198.526	1145.75	0.266397	49.0773	1	-181.822	112.279	1029.49	0.204609	3.12463	1	-166.909	-296.449	1180.67	0.169433	48.7048	1	273.362	-130.203	1009.7	0.177751	13.6067	1	-148.212	-258.931	1106.44	0.115267	42.587	1	-8.08138	-254.56
-223.685	-240.236	995.243	0.276788	4.77896	1	-103.921	272.056	948.121	0.265593	6.69134	1	-67.5593	165.3	1121.69	0.269887	9.00831	0	-209.691	199.003	1148.82	0.0954389	37.2256	1	-178.506	115.562	1023.87	0.182718	23.863	1	-163.879	-295.097	1183.06	0.102217	39.0681	1	270.202	-128.323	1014.46	0.150379	29.2465	1	-148.936	-259.009	1110.89	0.112552	61.7165	1	-19.0532	-250.52
-225.865	-244.148	1005.02	0.268823	2.86428	1	-107.037	272.004	955.701	0.204892	11.0637	0	-73.9529	161.846	1129.9	0.274223	14.1083	0	-213.944	198.668	1150.25	0.11253	15.7789	1	-174.712	116.316	1014.49	0.253662	67.0448	1	-162.759	-291.529	1189.4	0.184112	34.8724	0	269.869	-125.261	1021.28	0.187042	6.66997	1	-152.268	-259.439	1112.04	0.0888041	14.6935	1	-22.7694	-247.335
-228.251	-247.852	1015.84	0.292169	7.12116	1	-108.755	271.256	959.219	0.0996471	25.7804	0	-80.2032	160.648	1135.56	0.212881	9.70509	1	-218.863	197.407	1150.8	0.127666	65.8097	1	-171.877	116.886	1014.46	0.0723051	63.5176	1	-153.921	-289.757	1200.35	0.354552	12.2406	0	268.437	-121.389	1032.45	0.297739	7.49222	1	-156.265	-259.839	1112.35	0.100726	12.2971	1	-27.3042	-243.828
-228.782	-250.031	1021.88	0.161115	12.2999	1	-110.734	273.133	969.673	0.270077	5.54747	0	-88.0735	159.493	1140.56	0.234851	12.7864	1	-222.122	191.905	1144.12	0.231179	4.28605	1	-167.326	123.9	1004.08	0.333204	20.6446	0	-147.804	-289.138	1212.11	0.331776	38.109	0	267.249	-120.066	1037.21	0.127096	3.17879	1	-161.741	-259.222	1112.99	0.138699	42.3475	1	-34.424	-237.995
-229.477	-254.56	1029.08	0.213314	8.4998	1	-111.807	275.204	977.438	0.202716	23.8372	0	-94.0437	156.898	1144.76	0.193756	26.832	1	-226.12	186.447	1137.46	0.237238	120.359	1	-165.367	126.572	994.04	0.264319	19.5484	0	-135.346	-289.026	1217.78	0.342181	3.37565	0	265.863	-118.003	1043.43	0.167428	20.2149	1	-166.743	-259.34	1118.64	0.188608	2.22247	1	-44.5018	-229.822
-232.02	-260.139	1039.65	0.305367	6.65199	1	-117.108	276.783	986.098	0.256882	14.8596	0	-97.9147	155.99	1151.33	0.191825	20.2764	1	-232.269	188.591	1148.86	0.328167	25.8175	1	-161.094	129.633	986.851	0.222617	15.3778	0	-127.001	-288.702	1222.12	0.235297	6.44735	0	262.719	-116.967	1048.53	0.152072	46.0287	1	-170.941	-259.577	1123.09	0.15307	11.3376	0	-48.8421	-222.936
-233.239	-263.969	1048.57	0.244664	11.2795	1	-118.656	277.685	987.902	0.0635675	19.5319	0	-101.491	154.773	1154.37	0.121244	20.4596	1	-235.01	187.221	1152.88	0.126309	15.0738	1	-156.41	130.986	975.977	0.297926	41.24	0	-117.109	-288.452	1228.76	0.297945	46.5861	0	263.016	-116.316	1049.76	0.0354876	39.1843	1	-174.15	-260.384	1127.94	0.146921	65.1079	0	-49.2846	-219.974
-233.419	-269.9	1057.82	0.274764	23.1593	0	-121.812	279.687	995.803	0.218494	7.35866	1	-103.55	153.91	1158.1	0.108814	40.0119	1	-240.144	185.712	1157.26	0.172869	38.0932	0	-153.376	132.984	974.2	0.101111	33.4868	1	-106.247	-288.399	1226.31	0.278361	19.5865	1	261.119	-115.545	1054.2	0.122133	28.0879	1	-168.952	-258.86	1137.01	0.264053	35.7575	0	-53.9582	-215.205
-234.659	-271.523	1066.57	0.224618	13.3794	0	-124.456	280.95	1004.61	0.232094	7.61114	1	-105.963	151.65	1159.43	0.0890315	56.8674	0	-243.358	186.948	1168.37	0.290761	3.98598	0	-149.349	135.576	966.052	0.236286	14.9095	1	-97.5728	-289.587	1221.09	0.254849	63.3333	1	261.625	-114.749	1059.72	0.140006	3.35678	1	-165.835	-255.173	1139.95	0.141252	84.2269	0	-61.3638	-212.007
-234.401	-274.631	1075.16	0.228397	32.1592	0	-125.593	281.662	1011.54	0.176488	15.5855	1	-118.901	152.847	1157.27	0.329318	24.6774	0	-244.871	187.691	1175.41	0.180955	43.3375	0	-145.821	138.215	961.67	0.155344	31.4859	1	-90.869	-290.678	1225.42	0.20135	18.2945	1	261.866	-113.663	1067.15	0.188035	12.5407	0	-169.736	-254.173	1143.93	0.141591	35.2399	0	-66.5595	-206.435
-227.653	-271.333	1096.67	0.569639	18.2163	0	-128.529	282.219	1017.86	0.174773	18.3017	1	-126.909	150.159	1154.51	0.222152	23.4966	0	-245.052	181.911	1183.29	0.244436	132.618	0	-143.292	138.44	953.527	0.213232	17.8069	1	-81.3891	-290.416	1228.33	0.247983	15.8555	1	260.515	-113.037	1074.63	0.190665	19.8029	0	-170.866	-252.455	1151.47	0.195399	10.9592	0	-70.348	-200.012
-221.376	-269.898	1105.38	0.27071	16.8212	0	-129.777	284.122	1026.76	0.229551	2.76738	1	-140.455	145.481	1155.86	0.359872	12.9856	0	-243.815	180.801	1177.22	0.157379	148.185	0	-139.85	139.606	948.184	0.16155	30.8103	1	-69.1991	-287.49	1229.71	0.315296	45.5566	1	259.066	-111.774	1077.91	0.0949478	29.2159	0	-171.999	-252.246	1157.82	0.161418	10.3043	1	-71.6396	-191.907
-210.253	-265.484	1114.66	0.378669	40.2937	1	-129.911	284.268	1027.64	0.0226195	4.04376	1	-155.725	143.281	1159.35	0.395433	14.0297	0	-254.385	177.828	1191.43	0.449032	23.2428	1	-136.333	140.254	946.474	0.0990896	29.6055	1	-65.325	-286.746	1234.72	0.159441	60.9884	1	259.103	-111.609	1081.61	0.0925057	63.8446	0	-172.369	-250.484	1170.74	0.325962	17.1491	1	-77.2795	-187.004
-203.512	-265.242	1114.87	0.168713	62.7705	1	-130.647	284.771	1033.02	0.136218	24.759	1	-169.178	144.261	1160.73	0.338967	8.92253	0	-259.007	176.24	1194.16	0.139977	44.5831	1	-132.827	141.173	941.296	0.158009	9.7069	1	-60.8466	-285.743	1233.98	0.116223	55.7552	0	266.291	-109.82	1085.06	0.204318	29.6053	0	-169.57	-248.659	1180.78	0.264588	12.225	1	-84.7076	-182.69
-197.464	-268.299	1126.85	0.344084	45.4039	1	-134.897	285.217	1039.68	0.197827	16.0017	0	-183.299	144.213	1160.24	0.353227	16.4356	0	-262.549	170.536	1194.68	0.168361	27.8948	1	-129.698	142.41	934.376	0.192368	69.8538	1	-59.532	-283.974	1235.28	0.0639949	54.2365	0	271.253	-104.525	1089.58	0.213744	30.2455	1	-169.072	-246.784	1189.08	0.213243	22.3347	1	-87.1052	-179.462
-191.117	-262.36	1134.5	0.289592	64.7345	1	-136.254	285.664	1044.22	0.118973	17.6115	0	-195.095	142.53	1156.72	0.310598	14.2114	1	-262.922	166.86	1195.71	0.095858	54.4013	1	-136.14	145.394	928.458	0.231055	64.1102	0	-47.9824	-281.719	1234.14	0.295574	40.1816	0	272.016	-98.9031	1095.18	0.1992	10.6052	1	-169.934	-247.394	1194.72	0.143293	4.08277	1	-92.3409	-169.488
-194.92	-262.94	1145.83	0.299174	30.746	1	-139.078	287.132	1048.82	0.139932	18.6259	0	-207.328	141.954	1156.02	0.306687	18.7955	1	-266.832	163.83	1203.48	0.230329	22.0389	1	-134.203	142.963	917.08	0.294866	9.95869	0	-44.4359	-283.18	1235.34	0.100463	15.0986	0	274.251	-93.1381	1102.56	0.24077	23.8006	1	-170.974	-247.629	1201.21	0.164505	33.616	1	-95.1533	-163.758
[truncated: 1,925 more rows]
[truncated: 70 more columns]

## Sheet: Figure 3B
Shown are mean light organ exposure (on) and occlusion (off) for each individual in seconds.
	on	off
AK1	0.4408	0.1773
AK2	0.2575	0.3757
AK3	0.3449	0.3345
AK4	0.2635	0.3565
AK5	0.317	0.2502
[truncated: 18 more rows]

## Sheet: Figure 3C
Shown are mean turning angle (°) during light organ exposure (on) and occlusion (off) for each individual.
[truncated: 25 more rows]

[truncated: 5 more sheets: Figure 3D, Figure 3E, Figure 3F, Additional Data Blinks, Additional Data Visibility of L]
